# Supplementary material for: Genetic polymorphisms associated with obesity in the Arab world: a systematic review
Source: Int J Obes (Lond). 2021 Jun 15;45(9):1899–913. doi: 10.1038/s41366-021-00867-6 (PMC8380539; doi:10.1038/s41366-021-00867-6)
Supplement: Supplementary file 3 — Table S3 [file 41366_2021_867_MOESM3_ESM.xlsx]

## Sheet: Sheet2
Study Reference	Gene	Chromosomal location	Variant	SNP ID	Gene function	Country	No. of participants	Cases (n)	Controls (n)	Number of patients who have the mutation	Study type	Clinical phenotype	Crude OR	95% CI	P value	Adjusted for Confounders	adjusted OR*	95% CI adjusted *	P value adjusted *	BMI of cases (kg/m2)	Age of cases (years)	BMI of controls (kg/m2)	Age of controls (years)	Other baseline characteristics	Genotyping Methods	Other ethnic group	Clinical phenotype	Reference
(Fawzy et al., 2015)	ABCA1	9q31.1	G>A	rs2230806	Involved in one-third of HDL production.	Egypt	256 participants (6- 18 years)- 128 controls (40 males; 88 females)(mean age 11.8 ± 2.9)- 128 obese (44 males; 84 females)(mean age 12.7 ± 3.3)	128	128	GA=> control=51 (39.8%), obese=67 (52.4%)	Case-control	Obesity	2.75	1.19–6.36	0.042	Yes, adjusted for age, gender, degree of obesity, and dyslipidemia	2.75	(1.01–6.12)	< 0.05	33.7 ± 5.9	12.7 ± 3.3	21.6 ± 2.3	11.8 ± 2.9	There were significant differences in weight, BMI, total cholesterol, HDL-c, LDL-c, and total cholesterol/HDL-c ratio between the controls and overweight/obese group. Both ABCA1 R219K (g.1060G[A) and I883M (g.3044A[G) genotypes were in agreement with those expected by the HWE (p [ 0.05). In R219K polymorphism, there was a significant difference in genotype frequencies between overweight/obese and…	PCR-RFLP	China	overweight/obesity	Yao et al., 2016
(Khamlaoui, Mehri, Hammami, Elosua, & Hammami, 2020)	ACE	17q23.3	287-bp Alu ins/del in intron 16	_	ACE gene provides instructions for making the angiotensin-converting enzyme. This enzyme cleaves proteins and is part of the RAS system. It has an important role in controlling blood pressure, and obesity by regulating vascular tone and fluids.	Tunisia		259	302		Case-control	Obesity	CD	CD	CD	Yes, adjusted for age, sex, diabetes, hypertension, triglycerides, HDL, LDL.	0.32	0.20-0.49	0.001	31.1 ± 4.37	48.88 ± 14.69	21.7 ± 2.22	48.27 ± 13.70	The mean age of the participants was 48.88 ±14.69 years for patients and 48.27 ±13.70 years for the control group. The charac- teristics of the two groups were similar in terms of age, sex, smoking, diabetes and TG. Overweight-obese individuals presented with a higher proportion of hypertension, dyslipi- demia, and with higher levels of TC, LDL and HDL choles- terol, BMI and WC.	PCR	Caucasians	diabetes, hypertension, coronary artery diseases, myocardial infarction, and diabetic nephropathy	Cambien et al., 1992; Ruiz et al., 1994; Marre et al., 1997; Yoshida et al., 1995
(El-Kabbany et al., 2019)	ACE	17q23.3	287-bp Alu ins/del in intron 16	_	The ACE gene provides instructions for making the angiotensin-convertingenzyme. This enzyme cleaves proteins and is part of the RAS system. It has an important role in controlling blood pressure, and obesity by regulating vascular tone and fluids.	Egypt	140 participants (3-16 years)- 72 controls (45 males; 27 females)(mean age 7.97 ± 3.15)- 70 obese (40 males; 30 females)(mean age 8.91 ± 3.71)	70	72	DD=> control=8 (11.1%), obese=21 (30%)	Case-control	Obesity	3.45	1.26–9.48	0.005	No	NA	NA	NA					The mean age of obese children was 8.9 years, and 57.1% were males. Children in the control group were comparable regarding age and sex (P > .05; Table 1).Among the group with obesity, the median BMI SDS was 32.08 (7.05), waist circumference SDS was 4.88, hip circumference SDS was 3.29, and waist-to-hip ratio was 2.23. Of the 70 obese children, 10 (14.3%) were hypertensives and 18 (25.7%) were pr…	PCR	China	Obesity	Pan et al., 2016
(Boumaiza et al., 2011)	ADIPOQ	3q27.3	+2019delA	_	This gene is expressed exclusively in adipose tissue. It encodes a collagen-like protein X, VIII and complement factor C1q. The encoded protein circulates in the plasma and is involved in processes of metabolism and hormones.	Tunisia	329; 169 Nonobese (sex ratio 0.594) (33 – 56 years)160 Obese (sex ratio 0.22) (39 – 59 years)	160	169	insA insA=>control 61.5(104%), obese 44.4 (71%)delA delA=> control 4.1 (7%), obese11.9 (19%)	Case-control	Obesity	NR	NR	NR	Yes, adjusted to all parameters that show a P < 0.25 between the two groups	1.94	1.170–3.210	0.01	36.6 – 4.8	48.41 – 10.92	24.73 – 3.50	43.25 – 13.12	There were no significant dif- ferences in dyslipidemia frequency and LDL-C concentra- tions between the two groups. The prevalence of HTA, diabetes, metabolic syndrome, and personal cardiovascular disease history were higher in obese than in the nonobese group (P<0.001). Compared with nonobese subjects, the obese subjects had higher weight, waist circumference, TG, TC, HOMA-IR, and insulin level…	PCR-RFLP	South India	obesity and T2D	Oliveira et al., 2012
(Boumaiza et al., 2011)	ADIPOQ	3q27.3	c.11374C>G	_	This gene is expressed exclusively in adipose tissue. It encodes a collagen-like protein X, VIII and complement factor C1q. The encoded protein circulates in the plasma and is involved in processes of metabolism and hormones.	Tunisia	329; 169 Nonobese (sex ratio 0.594) (33 – 56 years)160 Obese (sex ratio 0.22) (39 – 59 years)	160	169	CC=>control 70.4 (119%), obese 60 (96%)	Case-control	Obesity	NR	NR	NR	Yes, adjusted to all parameters that show a P < 0.25 between the two groups	1.77	1.002–3.150	0.038	36.6 – 4.8	48.41 – 10.92	24.73 – 3.50	43.25 – 13.12	There were no significant dif- ferences in dyslipidemia frequency and LDL-C concentra- tions between the two groups. The prevalence of HTA, diabetes, metabolic syndrome, and personal cardiovascular disease history were higher in obese than in the nonobese group (P<0.001). Compared with nonobese subjects, the obese subjects had higher weight, waist circumference, TG, TC, HOMA-IR, and insulin level…	PCR-RFLP	South India	obesity and T2D	Oliveira et al., 2012
(Alomari et al., 2016)	ADIPOQ	3q27.3	c.164C>T	_	This gene is expressed exclusively in adipose tissue. It encodes a collagen-like protein X, VIII and complement factor C1q. The encoded protein circulates in the plasma and is involved in processes of metabolism and hormones.	Jordan	389 adult females (18-60 years)	389	-	CC=72CT/TT=317	Cross-sectional	Obesity	NR	NR	0	CD	NR	NR	NR	25.5±6.40	24.8±9.10 years	NA	NA	The average age, weight, height, and Adiponectine were 24.8±9.10 years, 66.0±16.7 kg, 1.6±0.06 m, and 1133.0±1082.96 ng/m respectivly.	PCR	Japan	obesity	Kotani et al., 2007
(Elghazy, Elsaeid, Refaat, & Youssef, 2019)	ADIPOQ	3q27.3	G>T	rs1501299	This gene is expressed in adipose tissue exclusively. It encodes a protein with similarity to collagens X and VIII and complement factor C1q. The encoded protein circulates in the plasma and is involved with metabolic and hormonal processes.	Egypt		100	97		Case-control	Obesity	4.23	2.8–6.4	0	No	NA	NA	NA	36.3 ± 6.4	40.5 ± 19.5	22.51 ± 1.6	40.5 ± 19.5	ontrols had significantly higher levels of Adiponectin (p = 000) compared to obesity cases. Cases had significantly higher levels of total cholesterol (p = 000), triglycerides (p 1⁄4 000), LDL-cholesterol (000) However, it was noted that HDL-cholesterol showed no significant difference between controls and cases of obesity although being slightly higher in cases.	T-ARMS-PCR
(Alomari et al., 2016)	ADIPOQ	3q27.3	G>T	rs1501299	This gene is expressed exclusively in adipose tissue. It encodes a collagen-like protein X, VIII and complement factor C1q. The encoded protein circulates in the plasma and is involved in processes of metabolism and hormones.	Jordan	389 adult females (18-60 years)	389	-	GG =86 GT=250 TT=53	Cross-sectional	Obesity	NR	NR	0	CD	NR	NR	NR	25.5±6.40	24.8±9.10 years	NA	NA	The average age, weight, height, and Adiponectine were 24.8±9.10 years, 66.0±16.7 kg, 1.6±0.06 m, and 1133.0±1082.96 ng/m respectivly.	PCR	Portuguese	obesity in adolescence	Nascimento et al., 2016
(Boumaiza et al., 2011)	ADIPOQ	3q27.3	G>T	rs1501299	This gene is expressed in adipose tissue exclusively. It encodes a protein with similarity to collagens X and VIII and complement factor C1q. The encoded protein circulates in the plasma and is involved with metabolic and hormonal processes.	Tunisia	329; 169 Nonobese (sex ratio 0.594) (33 – 56 years)160 Obese (sex ratio 0.22) (39 – 59 years)	160	169	TT=> control 12.4 (21%), obese 5.6 (9%)	Case-control	Obesity	NR	NR	NR	Yes, adjusted to all parameters that show a P < 0.25 between the two groups	0.64	0.409–0.917	0.039	36.6 – 4.8	48.41 – 10.92	24.73 – 3.50	43.25 – 13.12	There were no significant dif- ferences in dyslipidemia frequency and LDL-C concentra- tions between the two groups. The prevalence of HTA, diabetes, metabolic syndrome, and personal cardiovascular disease history were higher in obese than in the nonobese group (P<0.001). Compared with nonobese subjects, the obese subjects had higher weight, waist circumference, TG, TC, HOMA-IR, and insulin level…	PCR-RFLP	Portuguese	obesity	Nascimento et al., 2016
(Zayani et al., 2017)	ADIPOQ	3q27.3	276 G>T	rs1501299	This gene is expressed exclusively in adipose tissue. It encodes a collagen-like protein X, VIII and complement factor C1q. The encoded protein circulates in the plasma and is involved in processes of metabolism and hormones.	Tunisia	1121 (364 men and 757 women) ratio of 0.48 (31- 64 years)721control 400 Obese	400	721	GG=> control201 (27.9%), obese 156 (39.1%) GT=> control 397 (55.1%), obese 136 (34%)TT=> control 123 (17%), obese 108 (26.9%)	Case-control	Obesity	0.603	0.467-0.779	0.001	Yes, adjusted for age, smoking, gender, physical activity, and coffee consumption.	0.608	0.465‐0.794	<.001	CD [mean BMI for the study population was not reported, it was reported according to the genotypes only]	mean age of both cases and controls 47.5±16.25	CD [mean BMI for the study population was not reported, it was reported according to the genotypes only]	mean age of both cases and controls 47.5±16.25	Comparison of population characteristics in obese and nonobese groups showed a difference with P<.05 for age (P=.070), gender (<0.001), alcohol consumption (P=.03), and physical activity (P=.020). We considered these parameters as confounding factors for further analyses.	PCR-RFLP	Portuguese	obesity	Nascimento et al., 2016
(Boumaiza et al., 2011)	ADIPOQ	3q27.3	−11391 G/A	rs17300539	This gene is expressed exclusively in adipose tissue. It encodes a collagen-like protein X, VIII and complement factor C1q. The encoded protein circulates in the plasma and is involved in processes of metabolism and hormones.	Tunisia	329; 169 Nonobese (sex ratio 0.594) (33 – 56 years)160 Obese (sex ratio 0.22) (39 – 59 years)	160	169	GG=> control 75.1 (127%), obese 65 (104%) AA=> control 1.8 (3%), obese 6.8 (11%)	Case-control	Obesity	NR	NR	NR	Yes, adjusted to all parameters that show a P < 0.25 between the two groups	1.68	1.040–3.110	0.044	36.6 – 4.8	48.41 – 10.92	24.73 – 3.50	43.25 – 13.12	There were no significant dif- ferences in dyslipidemia frequency and LDL-C concentra- tions between the two groups. The prevalence of HTA, diabetes, metabolic syndrome, and personal cardiovascular disease history were higher in obese than in the nonobese group (P<0.001). Compared with nonobese subjects, the obese subjects had higher weight, waist circumference, TG, TC, HOMA-IR, and insulin level…	PCR-RFLP	South India	obesity and T2D	Oliveira et al., 2012
(Boumaiza et al., 2011)	ADIPOQ	3q27.3	c.639 C>T	rs3821799	This gene is expressed exclusively in adipose tissue. It encodes a collagen-like protein X, VIII and complement factor C1q. The encoded protein circulates in the plasma and is involved in processes of metabolism and hormones.	Tunisia	329; 169 Nonobese (sex ratio 0.594) (33 – 56 years)160 Obese (sex ratio 0.22) (39 – 59 years)	160	169	CC=>control 56.2 (95%) obese 38.8 (62%) CT=> control 33.7 (57%), obese 49.4 (79%)	Case-control	Obesity	NR	NR	NR	Yes, adjusted to all parameters that show a P < 0.25 between the two groups	1.85	1.110–3.100	0.018	36.6 – 4.8	48.41 – 10.92	24.73 – 3.50	43.25 – 13.12	There were no significant dif- ferences in dyslipidemia frequency and LDL-C concentra- tions between the two groups. The prevalence of HTA, diabetes, metabolic syndrome, and personal cardiovascular disease history were higher in obese than in the nonobese group (P<0.001). Compared with nonobese subjects, the obese subjects had higher weight, waist circumference, TG, TC, HOMA-IR, and insulin level…	PCR-RFLP	N/A	obesity and T2D	Siitonen et al., 2011
(Zayani et al., 2017)	ADIPOQ	3q27.3	c.4552 C>T	rs822393	This gene is expressed exclusively in adipose tissue. It encodes a collagen-like protein X, VIII and complement factor C1q. The encoded protein circulates in the plasma and is involved in processes of metabolism and hormones.	Tunisia	1121 (364 men and 757 women) ratio of 0.48 (31- 64 years)721control 400 Obese	400	721	CC=>control 394 (54.6%), obese 173 (43.2%) CT=>control 252 (34.9%), obese 195 (48.8%)TT=> control 75 (10.5%), obese 32 (8%)	Case-control	Obesity	1.52	1.230-1.994	0.001	Yes, adjusted for age, smoking, gender, physical activity, and coffee consumption.	1.38	1.104‐9.252	0.037	CD [mean BMI for the study population was not reported, it was reported according to the genotypes only]	mean age of both cases and controls 47.5±16.25	CD [mean BMI for the study population was not reported, it was reported according to the genotypes only]	mean age of both cases and controls 47.5±16.25	Comparison of population characteristics in obese and nonobese groups showed a difference with P<.05 for age (P=.070), gender (<0.001), alcohol consumption (P=.03), and physical activity (P=.020). We considered these parameters as confounding factors for further analyses.	PCR-RFLP	South India	obesity and T2D	Ramya et al., 2013
(M. H. Daghestani et al., 2012)	ADRB2	5q32	Arg16Gly	rs1042713	This gene encodes beta-2-adrenergic receptor. It plays an important role in energy expenditure and lipolysis.	Saudi Arabia	329 participants: (109 males; 220 females)- 115 controls (mean age 24.90 ± 0.44)- 68 overweight (mean age 25.56 ± 0.54)- 146 obese (mean age 26.70 ± 0.43)	214	115	Gly\Gly=> control=12 (10.4%), overweight=17 (25%), obese=41 (28.1%)	Case-control	Obesity	2.441	0.667–2.971	0.0001	No	NA	NA	NA	Overweight: 26.93 ± 0.17; Obese: 34.89 ± 0.50	Overweight: 25.56 ± 0.54; Obese: 26.70 ± 0.43	21.33 ± 0.19	24.90 ± 0.44	of the males and females. Comparison of the anthropometric char- acteristics between normal-weight, overweight, and obese subjects showed that all parameters were significantly higher in overweight and obese subjects compared with the normal- weight individuals, both in the males and females. Table 2 presents the results of glucose, plasma lipids, insulin, HOMA-IR, and leptin, in the males and fe…	PCR	Quebec	Obesity	Ukkola et al., 2000
(M. Daghestani et al., 2018)	ADRB3	8p11.23	Trp64Arg	rs4994	Encodes for receptors that belongs to beta adrenergic receptors family, which are located in the adipose tissue and plays an important role in regulating lipolysis and thermogenesis.	Saudi Arabia	329 participants (18- 36 years) 109 males; 220 females- 115 controls (mean age 24.90 ± 0.44)- 68 overweight (mean age 25.56 ± 0.54)- 146 obese (mean age 26.70 ± 0.43)	214	115	Arg/Arg=> control=35 (53.3%), severe obesity=7 (17.1%)	Case-control	Obesity	7	2–24	0.0004	No	NA	NA	NA	Overweigh: 26.93 ± 0.17; Obese: 34.89 ± 0.50	Overweight: 25.56 ± 0.54; Obese: 26.70 ± 0.43	21.33 ± 0.19	24.90 ± 0.44	All the three groups matched in their age and no statistically significant differences were ob- served amongst the groups. All other parameters except HDL, were significantly higher in overweight and obese subjects as compared to the normal weight (control) group (p < 0.0001). The value for each parameter was elevated significantly, in the overweight and obese subjects, except HDL, which was sign…	PCR	N/A	obesity	Baturin et al., 2016
(Khamlaoui, Mehri, Hammami, Elosua, & Hammami, 2020)	AGT	1q42.2	M235T	rs699	AGT provides instructions for making a protein called angiotensinogen. This protein is part of the renin-angiotensin system, which regulates blood pressure and the balance of fluids and salts in the body	Tunisia		259	302		Case-control	Obesity	NR	NR	NR	Yes, adjusted for age, sex and smoking	0.29	0.19-0.44	0.001	31.1 (4.37)	48.88 ±14.69	21.7 (2.22)	48.27 ±13.70	The characteristics of the two groups were similar in terms of age, sex, smoking, diabetes and TG. Overweight-obese individuals presented with a higher proportion of hypertension, dyslipi- demia, and with higher levels of TC, LDL and HDL choles- terol, BMI and WC.	PCR
(Aboouf, Hamdy, Amin, El-Mesallamy, & practice, 2015)	APLN	Xq26.1		rs3115757	The apelin/APJ system is part of the central nervous system (CNS), and it is important in the easting behavior and energy homeostasis	Egypt	151 participants (all females)- 39 controls (mean age 40)- 112 obese (mean age 47)	112	39	GG=> control=14 (35.9%), obese=26 (23.2%)	Case-control	Obesity	12.09	1.39–104.85	0.024	No	NA	NA	NA	36.6 (30.1–56.1)	44.5 +- 11.6	24.2 (21.2–24.9)	41.1 +- 5.4	A significant elevation of BMI, WC, FSI, HOMA-IR indices and reduction of QUICKI value were considerably observed in T2DM samples. Furthermore, sample population was dichotomized to obese and non-obese groups, derived from BMI and WC measurements, to demonstrate a substan- tial elevation of FPG, FSI, HOMA-IR levels and reduction of QUICKI measurement in the obese group as compared to the age matc…	PCR	China	Obesity in Chinese woman	Liao et al., 2011
(M. E. Zaki, Amr, & Abdel-Hamid, 2013)	APOA2	1q23.3	c.-492T>C	_	This gene encodes apolipoprotein (apo-) A-II, which is the second most abundant protein of the high-density lipoprotein particles. It has a role in stabilizing HDL by associating with lipids. It is also involved in HDL metabolism.	Egypt	303 participants (16- 19 years)- 107 controls - 196 obese	196	107	CC=> control= 10 (9.34%), obese=63 (32.1%)	Cross-sectional	Obesity	NR	NR	0.001	No	NA	NA	NA	Females: 34.40 ± 5.96; Males: 32.75 ± 6.075	mean age of both cases and controls = 17.45 ± 2.54 years.	Females: 21.99 ± 3.45; Males: 19.86 ± 3.33	mean age of both cases and controls = 17.45 ± 2.54 years.	There were significant differences in BMI, WC, WHR, BF%, and visceral fat thickness between obese vs. non-obese subjects. Obese adolescents had higher values than nonobese in both genders. No significant differences were observed for systolic and diastolic BP.	PCR-RFLP	N/A	waist circumference in men	van’t Hooft et al., 2001
(Moushira Erfan Zaki, Amr, & Abdel-Hamid, 2014)	APOA2	1q23.3	c.-265T>C	rs5082	This gene encodes apolipoprotein (apo-) A-II, which is the second most abundant protein of the high-density lipoprotein particles. It has a role in stabilizing HDL by associating with lipids. It is also involved in HDL metabolism.	Egypt	500 participants (16- 21 years)- 260 controls (130 males; 130 females)- 240 obese (120 males; 120 females)	240	260	CC=> control=25 (9.6%), obese=73 (30.4%)	Case-control	Obesity	NR	NR	0.001	Yes, adjusted for gender and age	NR	NR	NR	Females: 34.40 ± 5.96; Males: 32.75 ± 6.075	Females: 17.25 ± 3.43; Males: 17.65 ± 4.33		Females: 18.25 ± 4.43; Males: 17.25 ± 3.43	Significant differences were observed in BMI, WC, WHR, and BF, between obese and non-obese participants.	PCR-RFLP	N/A	waist circumference in men	van’t Hooft et al., 2001
(El Yaagoubi et al., 2015)	APOA5	11q23.3	c.56C > G	rs3135506	Encodes for apolipoprotein, which regulates the plasma triglyceride levels that is a risk factor for coronary artery disease.	Morocco	459 participants- 295 control (mean age 50.78 ± 12.08)- 164 Obese (mean age 59.76 ± 11.65)	164	295	CG=> control= 68 (23.2%), obese= 47 (28.8%) codominantGG=> control= 14 (4.8%), obese= 21 (12.9%) codominantCG/GG=>control= 82 (28%), obese= 68 (41.7%) DominantGG=> control= 14 (4.8%), obese= 21 (12.9%) Recessive	Case-control	Obesity	NR	NR	NR	Yes, adjusted by age and sex.	3.16	1.52–6.62	0.002	NR	Median: 52.00 [47.00–57.00]	NR	Median: 51.00 [45.00–57.00]	Significant differences were observed in systolic blood pressure, diastolic blood pressure, triglycerides, total cholesterol, LDL-cholesterol, and fasting plasma glucose between non-obese and obese participants. No significant differences were observed for age and HDL-cholesterol.	PCR-RFLP	N/A	obesity	Domínguez-Reyes et al., 2015
(El Yaagoubi et al., 2015)	APOA5	11q23.3	c.-1131T>C	rs662799	Encodes for apolipoprotein, which regulates the plasma triglyceride levels that is a risk factor for coronary artery disease.	Morocco	459 participants- 295 control (mean age 50.78 ± 12.08)- 164 Obese (mean age 59.76 ± 11.65)	164	295	TC=>control= 90 (30.9%), obese= 64 (39.8%) codominantCC=> control= 13 (4.5%), obese= 20 (12.4%) codominantTC/CC=>control= 103 (35.4%), obese= 84 (52.2%) DominantCC=>control= 13 (4.5%), obese= 20 (12.4%) Recessive	Case-control	Obesity	NR	NR	NR	Yes, adjusted by age and sex.	4.13	1.86–9.03	0.0001	NR	Median: 52.00 [47.00–57.00]	NR	Median: 51.00 [45.00–57.00]	Significant differences were observed in systolic blood pressure, diastolic blood pressure, triglycerides, total cholesterol, LDL-cholesterol, and fasting plasma glucose between non-obese and obese participants. No significant differences were observed for age and HDL-cholesterol.	PCR-RFLP	Chinese	obesity	Zhu et al., 2014
(N. M. Al-Daghri et al., 2014)	ARAP1	11q13.4	G>T	rs1552224	Encodes for a protein that mediate changes in Golgi, which result in the formation of filopodia. It is also involved in cell apoptosis by regulating	Saudi Arabia	2223 participants: - 423 controls (mean age 43.6 ± 15.6)- 825 overweight (mean age 48.1 ± 14.6)- 975 obese (mean age 49.3 ± 11.5)	1800	423		Case-control	Obesity trait; WC	NR	NR	NR	Yes, adjusted for age and BMI	1.5	1.0 - 2.3	0.04	Overweight: 27.4 ± 1.4; Obese: 35.1 ± 4.1	Overweight: 48.1 ± 14.6; Obese: 49.3 ± 11.5	22.5 ± 2.0	43.6 ± 15.6	Significant differences were observed in age, BMI, WC, hips, SAD, systolic BP, diastolic BP, TC, TG, and glucose between obese and non-obese participants.	KASPTM Competitive Allele-Specific PCR method	China	Gestational diabetes mellitus	Yan et al., 2018
(Hachim et al., 2020)	ASAH1	8p22	C>T	rs17126232	ASAH1 gene provides instructions for making an enzyme called acid ceramidase. This enzyme is found in lysosomes, which are cell compartments that digest and recycle materials. Within lysosomes, acid ceramidase breaks down fats called ceramides.	United Arab Emirates		80	-		Cross-sectional	Obesity	NR	NR	NR	No	NA	NA	NA	NR	NR	NR	NR	CD	PCR
(Khalid K Alharbi et al., 2014)	BDNF	11p14.1	T>A	rs10767664	This gene is involved in the regulation of stress.	Saudi Arabia		236	92	TT 26.105 (5.896%)TA 29.519 (6.894%)AA 31.385 (7.169%)	Case-control	Obesity	1.923	1.32–2.81	0.00072	Yes, adjusted for multiple comparisons	NR	NR	NR	BMI ≥ 30kg/m2	Two different sources: 18 of these individuals were taken from the Biomarker Screening Project in Riyadh (mean age: 24.52 years old (range: 18–30 years old)) and the other 149 were enrolled at King Saud University in Riyadh (mean age: 20.7 years old (range: 18–25 years old)).	CD	Two different sources: 18 of these individuals were taken from the Biomarker Screening Project in Riyadh (mean age: 24.52 years old (range: 18–30 years old)) and the other 149 were enrolled at King Saud University in Riyadh (mean age: 20.7 years old (range: 18–25 years old)).		NR	Brazil	obesity in children	Zandoná et al., 2017
(Daoudi et al., 2015)	CD36	7q21.11	G>A	rs1761667	The protein encoded by the gene serve as a cell adhesion molecule. It binds to collagen, thrombospondin, anionic phospholipids and oxidized LDL. It directly mediates cytoadherence of plasmodium falciparum parasitized erythrocytes and it binds long chain fatty acids and may function in the transport and/or as a regulator of fatty acid transport.	Algeria	165 teenagers (13-14 years)82 Control 83 Obese Arab-Berber ethnicity	83	82	AA=>control 30 (36.6%) obese 35 (42.2%) AG=>control 33 (40.2%) obese 43 (51.8%)A=>control 93 (56.7%) obese 113 (68.1%) G=>control 71 (43.3%) obese 53 (31.9%)	Case-control	Obesity	1.63	1.04–2.55	0.041	No	NA	NA	NA	CD: [BMI z-score: 2.67 ̆ 0.29]	14.01 ̆ 0.19	CD [BMI z-score: 0.03 ̆ 0.00]	13.92 ̆ 0.23	Both lean and obese young teenagers had fasting glucose concentrations within normal range, though the latter had slightly higher glycemia than the former (p < 0.05). Similarly, total cholesterol (TC) concentration was normal in both the groups, but obese participants had higher TC concentration than control children (p < 0.05). Lean participants had higher HDL-C concentration compared to obese t…	PCR-RFLP	African American	obesity	Keller et al., 2012
(El Achhab et al., 2009)	ENPP1	6q23.2	K121Q	rs1044498	Encodes for ctonucleotide pyrophosphatase/phosphodiesterase 1. It is involved in breaking down ATP and cell signaling as a response to insulin.	Morocco	915 participants (280 men, 635 women)- 412 control divided into: - 310 non-obese (mean age 56.1 ± 12.7)- 102 Obese (mean age 52.3 ± 10.5)- 503 T2D, divided into: - 346 non-obese (mean age 58.7 ± 11.4)- 157 obese (mean age 55.6 ± 10.5)	503	412	T2D obese=> KK= 52 (33.1%), KQ= 74 (47.1%), QQ= 31 (19.7%), K= 178 (56.7%),Q= 136 (43.3%) T2D non-obese=>KK= 142 (41%),KQ= 166 (48%),QQ= 38 (11%), K= 450 (65%), Q= 242 (35%)	Case-control	Obesity	NR	NR	NR	Yes, adjusted for age, gender and T2D status.	1.91	1.27–2.85	0.002	34.21 ± 4.46	52.3 ± 10.5	24.87 ± 3.08	56.1 ± 12.7	The clinical data obtained in this study are shown in Table 1. There were significant differences in the distribu- tions of age, BMI and WHR between the T2D and control groups. The mean age of the diabetic group (57.6 ± 11.2 years) was slightly higher (P = 0.001) than that of the control group (55.2±12.3years). BMI and WHR means were significantly higher in T2D patients than in controls (P≤0.01),…	RT-PCR	N/A	obesity and Type 2 diabetes mellitus	Cauchi et al., 2008
(Attia et al., 2017)	EXT2	11p11.2		rs3740878	Encodes for exostosin-2 protein, that is found in golgi apparatus, and involved in processing of newly formed proteins.	Egypt	74 participants - 37 controls (15 males; 22 females)(mean age 45.2 ± 10.3)- 37 obese + T2D (16 males; 21 females)(mean age 48.7 ± 9.8)	37	37	TT=> control=0 (0%), obese=4 (10.8%)CT=> control=5 (13.5%), obese=12 (32.4%)CC=> control=32 (86.5%), obese=21 (56.8%)	Case-control	Obesity	6	2.0–17.6	0.001	No	NA	NA	NA	32.5 ± 4.4	48.7 ± 9.8	24.9 ± 2.2	45.5 ± 10.3	Diabetes duration ranged from 0.2 to 22 years. Of diabetic patients 86.5% have positive family history. Of female subjects 44.2% and of male subjects 25.8% were obese with BMI ≥ 30. Of diabetic patients 70.3% were on insulin therapy and 29.7% were on hypoglycemic drugs. Anthropometric indices [WT, WC, HC, and waist to hip ratio (WHR)] were significantly increased in diabetic patients when compare…	RT-PCR	China	Association with T2D	Ren et al., 2015
(El Hajj Chehadeh et al., 2020)	FTO	16q12.2	G>T	rs3751812	FTO is strongly expressed in hypothalamus and functions as a regulator for appetite and energy consumption.	United Arab Emirates		318	392		Case-control	Overweight/Obesity	1.53	1.11–2.12	0.031	Yes, adjusted for age, sex and smoking	1.6	1.15–2.23	0.02	28.27 ± 2.73	24.21 ± 4.32	21.50 ± 1.73	22.83 ± 3.75	The clinical and biochemical characteristics of the UAE Arab par- ticipants (n = 710) are summarized in Table 2. As expected, the normal BMI (n = 392) and overweight/obese (n = 318) participants differed significantly in terms of history of excess weight (p-value = 0.006), smoking (p-value = 0.009), fat percentage (p-value < 0.0001) and systolic blood pressure (p-value = 0.0005). Furthermore, a s…	RT-PCR
(Attia et al., 2017)	FTO		G>T	rs17817449	FTO is strongly expressed in hypothalamus and functions as a regulator for appetite and energy consumption.	Egypt	74	37	37		Case-control	Obesity	2.4	1.0–5.5	0.036	No	NA	NA	NA	32.5 ± 4.4	48.7 ± 9.8	24.9 ± 2.2	45.5 ± 10.3	Diabetes duration ranged from 0.2 to 22 years. Of diabetic patients 86.5% have positive family history. Of female subjects 44.2% and of male subjects 25.8% were obese with BMI ≥ 30. Of diabetic patients 70.3% were on insulin therapy and 29.7% were on hypoglycemic drugs. Anthropometric indices [WT, WC, HC, and waist to hip ratio (WHR)] were significantly increased in diabetic patients when compare…	RT-PCR
(Khalid K Alharbi et al., 2014)	FTO	16q12.2	G>T	rs3751812	FTO is strongly expressed in hypothalamus and functions as a regulator for appetite and energy consumption.	Saudi Arabia		236	92	GG 29.524 (8.178%)GT30.637 (6.932%)TT31.096 (5.714%)	Case-control	obesity	1.523	1.08–2.15	0.016	Yes, adjusted for multiple comparisons	NR	NR	NR	BMI ≥ 30kg/m2	Two different sources: 18 of these individuals were taken from the Biomarker Screening Project in Riyadh (mean age: 24.52 years old (range: 18–30 years old)) and the other 149 were enrolled at King Saud University in Riyadh (mean age: 20.7 years old (range: 18–25 years old)).	CD	Two different sources: 18 of these individuals were taken from the Biomarker Screening Project in Riyadh (mean age: 24.52 years old (range: 18–30 years old)) and the other 149 were enrolled at King Saud University in Riyadh (mean age: 20.7 years old (range: 18–25 years old)).		NR	Caucasian and African	obesity in children	Grant et al., 2008
(Moselhy et al., 2017)	FTO	16q12.2	G>T	rs17817449	FTO is strongly expressed in hypothalamus and functions as a regulator for appetite and energy consumption.	Saudi Arabia	212 participants (18- 60 years)- 106 controls (56 males; 50 females)- 106 obese (51 males; 55 females)	106	106	TT=> control=5 (5%), obese=12 (24%)	Case-control	Obesity	1.75	1.02-3.03	0.043	No	NA	NA	NA	Males: 38.48±6.6 9 Females: 36.37±7.19	mean age of both cases and controls were 30.74+10.76 and 35.64+11.01, for males and females, respectively.	Males: 22.77±2.06; Females: 22.79±2.05	mean age of both cases and controls were 30.74+10.76 and 35.64+11.01, for males and females, respectively.	Significant differences were observed in weight, BMI, glucose, TC, TG, HDL-c, LDL-c, serum leptin hormone, growth hormone, and fasting serum C-peptide, between obese and non-obese participants.	PCR-RFLP	China	High BMI in woman	Chen et al., 2018
(Cyrus et al., 2018)	FTO	16q12.2	T>C	rs1421085	FTO is strongly expressed in hypothalamus and functions as a regulator for appetite and energy consumption.	Saudi Arabia	104 controls (58 males; 78 females) (mean age 37.2 ± 11.47)- 136 obese (58 males; 78 females) (mean age 39.7 ± 12.77)divided into: - 47 moderately obese - 89 severely obese	136	104	C allele=> control=55, moderately obese=36	Case-control	Severe obesity	2.5	1.13–5.55	0.023	No	NA	NA	NA	42.65 – 9.03	39.78 – 12.77	23.56 – 2.60	37.29 – 11.47	The levels of lactate dehydrogenase (LDH) (p<0.0005), gamma-glutamyltransferase (GGT) (p<0.0005), insulin ( p < 0.0005), triglyceride ( p < 0.0005), HDL ( p = 0.006), and leptin ( p < 0.0005) showed significant differences between the total obese population and controls. However, there was no significant difference in the levels of cholesterol and LDL. The clinical and biochemical parameters of t…	RT-PCR	Mayan	Obesity in school-aged children	González‐Herrera et al., 2019
(Cyrus et al., 2018)	FTO	16q12.2	T>A	rs9939609	FTO is strongly expressed in hypothalamus and functions as a regulator for appetite and energy consumption.	Saudi Arabia	104 controls (58 males; 78 females) (mean age 37.2 ± 11.47)- 136 obese (58 males; 78 females) (mean age 39.7 ± 12.77)divided into: - 47 moderately obese - 89 severely obese	136	104	AA=> control=19, obese=40AT+AA=> control=67, obese=104	Case-control	Severe obesity	2.97	1.30–6.79	0.009	No	NA	NA	NA	42.65 – 9.03	39.78 – 12.77	23.56 – 2.60	37.29 – 11.47	The levels of lactate dehydrogenase (LDH) (p<0.0005), gamma-glutamyltransferase (GGT) (p<0.0005), insulin ( p < 0.0005), triglyceride ( p < 0.0005), HDL ( p = 0.006), and leptin ( p < 0.0005) showed significant differences between the total obese population and controls. However, there was no significant difference in the levels of cholesterol and LDL. The clinical and biochemical parameters of t…	RT-PCR	Brazil	Obesity in children andadolescents	Moselhy et al., 2017
(E. M. M. Ali et al., 2019)	FTO	16q12.2	T>A	rs9939609	FTO is strongly expressed in hypothalamus and functions as a regulator for appetite and energy consumption.	Egypt		110	122		Case-control	Obesity	1.89	1.29–2.78	0.001	No	NA	NA	NA	38.7 ± 6.1	41.3 ± 11.8 years	22.5 ± 1.5	38.9 ± 11.6 years	42 (38.2%) had a positive hypertension, while 56 (50.9%) had a positive diabetes mellitus. Higher levels of anthropometric parameters involving weight, height, BMI, WC, and HC were identified among obese patients compared with non-obese controls (p < .001). Furthermore, elevated levels of fasting blood glucose, serum insulin, HOMA-IR, serum leptin, SBP, and DBP were detected among obese patients …	PCR
(Al-Serri et al., 2018)	FTO	16q12.2	T>A	rs9939609	FTO is strongly expressed in hypothalamus and functions as a regulator for appetite and energy consumption.	Kuwait		674	214	AA=> control=42 (20%), overweight/obese=162 (24%)	Case-control	Obesity	1.47	1.01–2.12	0.041	Yes, adjusted for age and gender	1.47	(1.01–2.12)	0.041	33.3±6.8	45.5±16.3	21.9±2	29.3±15.5	Increase in age was significantly associated with overweight/obesity. Cardiometabolic traits were significantly different between normal and overweight/obese subjects (p < 0.01). The frequency of the A allele was found to be 47%. T2D is significantly more common in overweight and obese subjects (40%) compared to normal BMI subjects (11%), with p < 0.0001.	RT-PCR	Caucasian	Obesity	Schröder et al., 2019
(Al-Tu’ma & Obed, 2018)	FTO	16q12.2	T>A	rs9939609	FTO is strongly expressed in hypothalamus and functions as a regulator for appetite and energy consumption.	Iraq	180 participants (all males)- 60 control (mean age 49.37 ± 11.86)- 120 patients, divided into:60 T2DM obese (mean age 52.45 ± 9.92)60 T2DM non-obese (mean age 55.38 ± 10.95)	120	60	TT=> control=25, T2DM obese=32, T2DM non-obese= 28TA=> control=14, T2DM obese=16, T2DM non-obese= 22AA=> control=21, T2DM obese=12, T2DM non-obese= 10	Case-control	Obesity	NR	NR	0.031	Yes, adjusted for age and BMI as covariates.	0.832	(0.42–1.34)	0.921	31.42 ± 1.95	52.45 ± 9.92	28.08 ± 3.89	49.37 ± 11.86	The clinical and biochemical characteristics of the study subjects revealed significant differences in FBS, Age, HbA1c, BMI and lipid profile between obese T2DM group, non-obese T2DM group and control group.	ARMS-PCR	Brazil	Obesity in children andadolescents	Todendi et al., 2019
(Ben Halima et al., 2018)	FTO	16q12.2	T>A	rs9939609	FTO is strongly expressed in hypothalamus and functions as a regulator for appetite and energy consumption.	Tunisia	828 (40-60years)494 Obese (134 males ,360 females) (39-58 years)334 control (137males,197 females) (40-59 years)	494	334	AA=> obese 95 (19.2%) control 44 (13.2%) codominantTA+AA =>obese 344 (69.6%) control 204 (61.1%) dominantTA+TT=>obese 399 (80.8%) control 290 (86.8%) recessiveA=> obese 44.4% control 37.1%	Case-control	Obesity	1.7	1.29 – 2.25	0.001	Yes, adjusted for age, dyslipidemia, diabetes and hypertension	1.7	1.29 – 2.25	< 0.001	41.1 ± 6.55	48.8 ± 9.70	23.4 ± 2.48	49.6 ± 9.64	Subjects with obesity presented elevated values of body-mass index (BMI), systolic and diastolic blood pressure, and higher prevalence of diabetes, hypertension and dyslipidemia. The baseline serum concentrations of glucose, triglycerides, LDL-C, HOMA-IR and leptin were higher in subjects with obesity than non-obese (p < 0.001). In addition, subjects with obesity presented lower HDL-C and adipone…	PCR-RFLP	Brazil	Obesity in children andadolescents	Todendi et al., 2019
(Jumaa, Yaseen, Shehab, Karim, & Sagban, 2016)	FTO	16q12.2	T>A	rs9939609	FTO is strongly expressed in hypothalamus and functions as a regulator for appetite and energy consumption.	Iraq	170 participants (age: 20-50 years) (all males)- 50 control - 120 obese (Obesity group I, group II, group III)	120	50	-	Case-control	Obesity	NR	NR	NR	No	NA	NA	NA	Obesity group I (BMI= 30-34.9), obesity group II (BMI= 35-39.9) and obesity group III (BMI= 40 onwards).	Mean overall age of cases + controls: 20-50 years	(BMI= 18-24.9).	Mean overall age of cases + controls: 20-50 years	Sgnificant differences (P ≤ 0.05) for AA genotype vs the normal homozygous TT were observed for BMI Kg/m2, CO. cm, TG, TC, HDL-c, LDL-c, VLDL, and enzyme FTO.	PCR	Brazil	Obesity in children andadolescents	Todendi et al., 2019
(Khan et al., 2018)	FTO	16q12.2	T>A	rs9939609	FTO is strongly expressed in hypothalamus and functions as a regulator for appetite and energy consumption.	United Arab Emirates	414 participants- 237 females- 177 males- 98 control (mean age 52.10 ± 15.56)- 114 overweight (mean age 57.66 ± 12.05)- 201 obese (mean age 57.48 ± 11.80)	315	98	-	Case-control	Obesity	NR	NR	0.011	Yes, adjusted for age of subjects and their systolic blood pressure	NR	NR	0.013	Obese: 35.77 ± 4.55; Overweight: 27.56 ± 1.44	Obese: 57.48 ± 11.80; Overweight: 57.66 ± 12.05	22.72 ± 1.84	52.10 ± 15.56	There was a significant difference observed in mean age, BMI, systolic blood pressure and HbA1c levels among obese, overweight and normal weight sub- jects (p=0.0005, p<0.00001, p=0.0002 and p=0.034 respectively), with a clear linear increase towards in- crease in body weight. Furthermore, triglyceride levels were highest in the obese individuals (1.79 ± 2.23), followed by the overweight individu…	qPCR	Brazil	Obesity in children andadolescents	Todendi et al., 2019
(N. M. Al-Daghri et al., 2014)	FTO	16q12.2	C>A	rs11642841	FTO is strongly expressed in hypothalamus and functions as a regulator for appetite and energy consumption.	Saudi Arabia	2223 participants: - 423 controls (mean age 43.6 ± 15.6)- 825 overweight (mean age 48.1 ± 14.6)- 975 obese (mean age 49.3 ± 11.5)	1800	423		Case-control	Obesity traits; BMI and WC	NR	NR	NR	Yes, adjusted for age and BMI	1.5	1.1- 2.1	0.01	Overweight: 27.4 ± 1.4; Obese: 35.1 ± 4.1	Overweight: 48.1 ± 14.6; Obese: 49.3 ± 11.5	22.5 ± 2.0	43.6 ± 15.6	Significant differences were observed in age, BMI, WC, hips, SAD, systolic BP, diastolic BP, TC, TG, and glucose between obese and non-obese participants.	KASPTM Competitive Allele-Specific PCR method	Eastern Adriatic coast of Croatia	Obesity	Zhang et al., 2010
(Osman et al., 2018)	FTO	16q12.2	T>C	rs1421085	FTO is strongly expressed in hypothalamus and functions as a regulator for appetite and energy consumption.	United Arab Emirates	915 participants (mean BMI 29.39 kg/m2)- 247 females- 666 males	915	-	-	Cross-sectional	Obesity	NR	NR	0.0041	No	NA	NA	NA	BMI of the whole cohort: 29.37±6.50	Age of the whole cohort: 47.12 ± 19.06	BMI of the whole cohort: 29.37±6.50	Age of the whole cohort: 47.12 ± 19.06	here was a clear tendency for obesity in this cohort reflected by the high values of BMI (mean = 29.37 kg/m2) and WC (mean = 103.66 cm). These obesity parameters were also higher in females compared to males. In addition, there were high associations with other comorbidities: hypertension (60.9%), dyslipidemia (68.8%), and smoking history (44.8%). However, the data was not fully available for hyp…	NA	Mayan	Overweight or obesity inschool-aged children.	Khan et al., 2018
El Nashar et al., 2017)	FTO	16q12.2	T>A	rs9939609	FTO is strongly expressed in hypothalamus and functions as a regulator for appetite and energy consumption.	Saudi Arabia	246	20	166		Case-control	Obesity	NR	NR	NR	No	NA	NA	NA	37.78 [+-2.77]	NR	22.07 [+-0.28]	NR	According to the t-test, between high glucode level group and normal glucose level; all of the biochemical parameters highly significant, with P-value < 0.05, except for sucrose, leptin, and BMI	PCR	Brazil	Obesity in children andadolescents	Moselhy et al., 2017
(Almesri et al., 2015)	GC	4q13.3	GT	rs7041	Encodes for Vitamin D binding proteins, that is the blood carrier of vitamin D. It also has other functions including modulation of immune and inflammatory responses, binding of fatty acids, and controlling bone development.	Bahrain	406 obese participants - 194 females (mean age 34.26 ± 10.46)- 212 males (mean age 33.88 ± 11.26)	406	-	GT=> 189	Cross-sectional	Obesity	NR	NR	0.012	No	NA	NA	NA	Males: 28.93 ± 5.93 (18.34–48.11) Females: 30.07 ± 7.85 (16.93–57.21)	Males: 34.26 ± 10.46 (18.00–58.00) Females: 33.88 ± 11.26 (17.00–61.00)	NA	NA	All of the participants in the study population were obese patients. There were significant differences in plasma 25OHD3, LDLC, HDLC, and TAG between males and females of the study population.	RT-PCR	African Americans, Chinese in Singapore, and Europeans	Low 25OHD3 plasma levels and T2DM	Engelman et al. 2008, Robien et al. 2013, Strawbridge et al. 2014.
(Attia et al., 2017)	GCKR		T>C	rs780094		Egypt	74	37	37		Case-control	Obesity	3.6	1.6–7.9	0.001	No	NA	NA	NA	32.5 ± 4.4	48.7 ± 9.8	24.9 ± 2.2	45.5 ± 10.3	Diabetes duration ranged from 0.2 to 22 years. Of diabetic patients 86.5% have positive family history. Of female subjects 44.2% and of male subjects 25.8% were obese with BMI ≥ 30. Of diabetic patients 70.3% were on insulin therapy and 29.7% were on hypoglycemic drugs. Anthropometric indices [WT, WC, HC, and waist to hip ratio (WHR)] were significantly increased in diabetic patients when compare…	RT-PCR	white Europeans and Han Chinese individuals	Lipid profiles, Hyperglycaemia and Isolated Postprandial Hyperglycaemia	Kong et al., 2015, Kong et al., 2013
(Moselhy et al., 2017)	GNB3	12p13.31	c.825C>T	rs5443	Encodes for G proteins, which involved in integrations of signals between receptors and effector proteins.	Saudi Arabia	212 participants (18- 60 years)- 106 controls (56 males; 50 females)- 106 obese (51 males; 55 females)	106	106	TT=> control=5 (5%), obese=12 (24%)	Case-control	Obesity	6.68	3.26–13.69	0.0001	No	NA	NA	NA	Males: 38.48±6.6 9 Females: 36.37±7.19	mean age of both cases and controls were 30.74+10.76 and 35.64+11.01, for males and females, respectively.	Males: 22.77±2.06; Females: 22.79±2.05	mean age of both cases and controls were 30.74+10.76 and 35.64+11.01, for males and females, respectively.	Significant differences were observed in weight, BMI, glucose, TC, TG, HDL-c, LDL-c, serum leptin hormone, growth hormone, and fasting serum C-peptide, between obese and non-obese participants.	PCR-RFLP	N/A	Overweight women during pregnancy	Groth, LaLonde, Wu, & Fernandez, 2018
(Tomei et al., 2015)	GNPDA2	4p12	A>G	rs10938397	GNPDA2 gene encodes the glucosamine-6- phosphate isomerase, an enzyme involved in the carbohydrate metabolism.	Qatar	804 participants - 190 lean (61 males; 124 females) (mean age 31.37 ± 13.5) - 131 overweight (44 males; 87 females) (mean age 35.93 ± 13.6) - 483 obese (105 males; 378 females) (mean age 48.06 ± 13.4)	614	190	GG=> All participants=80, obese=67	Case-control	Obesity	2.4	1.27-4.56	0.0266	Yes, adjusted for age and gender	1.65	0.81-3.36	0.3885	Overweight: 27.6 ± 1.4; Obese: 36.2 ± 5.6	Overweight: 35.93 ± 13.6; Obese: 48.06 ± 13.4	22.2 ± 2.1	31.37 ± 13.5	The presence of CVD, T2DM and cholesterol disorders was significantly higher in obese compared to lean subjects. WC was also significantly associated to the obese group compared to the lean group. A nominal difference was found in sleeping hours between obese and lean, with the former showing a sleep trend toward “less than 8 hours”.	RT-PCR	China	Adiposity	Gao et al., 2018
(Lasram et al., 2015)	IGF2BP2	3q27.2	G>T	rs4402960	It plays an important role in metabolism and variation in this gene is associated with susceptibility to diabetes.	Tunisia	408 (49 -71 years)-90 control -256 obese and T2D)	256	90	TT=>control19, obese38 GT=>control 46, obese 103	Case-control	Obesity and T2D	2.07	1.42–3.00	<0.0001	Yes, adjusted for age and gender 9 age and gender	2.06	1.40-3.03	<0.0001	CD [reported for diabetics vs. non-diabetics only]	CD [reported for diabetics vs. non-diabetics only]	CD [reported for diabetics vs. non-diabetics only]	CD [reported for diabetics vs. non-diabetics only]	There were significant differences in the distributions of age, systolic blood pressure (mmHg), diastolic blood pressure (mmHg), fasting plasma glucose (mmol/L), Tri- glycerides (mmol/L) and HDL-cholesterol (mmol/L) between the T2DM and control groups. The mean age of the group with diabetes (60.99 ± 10.33) was higher (P < 10−5) than that of the control group (53.07 ± 11.85). The same result was …	RT-PCR	china	obesity and T2D	Wu et al., 2014
(Ibrahim et al., 2017)	IL-6	7p15.3	c.174G/C	rs1800795	Encodes for Interleukin-6 (IL-6), which is an immune pro-inflammatory cytokineinvolved in the regulation of acute phase response.	Egypt	149 participants (9.5- 18 years)- 64 controls (30 males; 34 females)(mean age 10.9 ± 2.3)- 85 obese (41 males; 44 females)(mean age 12.3 ± 2.4)	85	64	GG=> control=61 (71.8%), obese=24 (28.2%)GC=> control=3 (4.7%), obese=61 (95.3%)	Cross-sectional	Obesity	NR	NR	0	No	NA	NA	NA	Z-score BMI (kg/m2) = 2.8 ± 0.62	12.3 ± 2.4	Z-score BMI (kg/m2) = 0.13 ± 0.16	10.9 ± 2.3	The mean serum level of IL-6 in obese children was significantly higher as compared to those of control children (7.7 ± 0.46 pg/mL and 5.46 ± 0.40 pg/mL respectively (P = 0.003). Serum IL-6 level had a positive correlation with age (r = 0.28 and p = 0.001) and with BAZ (r = 0.188 and p = 0.03).	PCR-RFLP	China	knee osteoarthritis (KOA)susceptibility	G. Sun et al., 2019
(Alharbi, Syed, & Khan, 2014)	IL-6	7p15.3	G>T	rs1554606	Encodes for Interleukin-6 (IL-6), which is an immune pro-inflammatory cytokineinvolved in the regulation of acute phase response.	Saudi Arabia	204 obese - 68 males (mean age 23.2 ± 4.24)- 136 females (mean age 21.1 ± 1.29)	204	NA	AA=> obese males=42 (61.7%), obese females=50 (36.7%)AG=> obese males=17 (25%), obese females=69 (50.7%)	Cross-sectional	Obesity	1.55	1.08–2.22	0.024	Yes , adjusted for BMI, age, gender, smoking, and exercise	1.67	1.12–2.50	0.018	Males: 27.49 ± 5.34 Females: 23.36 ± 4.49	Males: 23.2 ± 4.24 Females: 21.1 ± 1.29	NA	NA	Chi square analysis shows partially significant effects for Genotyping, Age, LDL, HDL, CHOL, AST, ALT, ALP, BILIT, TRIG, ALB, BMI, and significant effects for Genotyping, LDL, CHOL, AST, ALP, BILIT, BMI at 5 % (0.05) significance level.	qPCR	Taiwan	Osteoporosis	Lin et al., 2016
(Elbaz et al., 2015)	LEP	7q32.1	Tetranucleotide repeat (TTTC)n		Provide instructions for making leptin hormone, which is involved in controlling intake of food and body weight.	Egypt	203 participants (12- 65 years)- 83 controls (9 males; 74 females)(mean age 29.62 ± 9.73)- 120 obese (21 males; 99 females)(mean age 31.5± 11.2)	120	83	I/II=> control=5 (6.0%), obese=51 (42.5%) II/II=> control=0 (0%), obese=7 (5.8%)	Case-control	Obesity and MS	14.6	5.5-38.6	0.0001	No	NA	NA	NA	39.9±6.3	31.5± 11.2	21.5±1.6	29.62± 9.73	The general characteristics of cases of obesity and healthy controls are shown in Table 1. The mean age (±SD) and gender frequency in cases were non-significantly different from that of the controls, whereas the mean values (±SD) of weight, BMI, WHR, serum levels of TC, TG, HDL-C and LDL-C were significantly higher in cases of obesity than in controls (p <0.001 for each).	PCR	India	Obesity and hypertension	Das, Pawar, Saini, & Seshadri, 2009
(ElSaeed et al., 2020)	LEP	7q32.1	c.104T>G	_	Provide instructions for making leptin hormone, which is involved in controlling intake of food and body weight.	Egypt		80	-		Cross-sectional	Obesity	NR	NR	NR	No	NA	NA	NA	Median: 25.25 [19.7 ‐ 80.2]	Median: 1.85 [0.1 - 12]	NA	NA	The leptin groups were statistically analyzed regarding qualitative, demographic, and clinical findings (Table 1). No association was found between gender, type of feeding, development on one hand, and serum leptin level on the other hand. However, blood pressure was higher among those with elevated leptin levels (P value <0.001). Leptin groups were compared according to their age, onset of obe- …	PCR
(ElSaeed et al., 2020)	LEP	7q32.1	c.34delC	_	Provide instructions for making leptin hormone, which is involved in controlling intake of food and body weight.	Egypt		80	-		Cross-sectional	Obesity	NR	NR	NR	No	NA	NA	NA	Median: 25.25 [19.7 ‐ 80.2]	Median: 1.85 [0.1 - 12]	NA	NA	The leptin groups were statistically analyzed regarding qualitative, demographic, and clinical findings (Table 1). No association was found between gender, type of feeding, development on one hand, and serum leptin level on the other hand. However, blood pressure was higher among those with elevated leptin levels (P value <0.001). Leptin groups were compared according to their age, onset of obe- …	PCR
(ElSaeed et al., 2020)	LEP	7q32.1	c.313C>T	rs104894023	Provide instructions for making leptin hormone, which is involved in controlling intake of food and body weight.	Egypt		80	-		Cross-sectional	Obesity	NR	NR	NR	No	NA	NA	NA	Median: 25.25 [19.7 ‐ 80.2]	Median: 1.85 [0.1 - 12]	NA	NA	The leptin groups were statistically analyzed regarding qualitative, demographic, and clinical findings (Table 1). No association was found between gender, type of feeding, development on one hand, and serum leptin level on the other hand. However, blood pressure was higher among those with elevated leptin levels (P value <0.001). Leptin groups were compared according to their age, onset of obe- …	PCR
(Fourati et al., 2013)	LEP	7q32.1	G/A	rs1349419	Provide instructions for making leptin hormone, which is involved in controlling intake of food and body weight.	Tunisia	3 unrelated consanguine families 36 control (18.5 ± 3.619)27 Obese (45.44 ± 15.906)	27	6	-Obese patients who are carriers of the risk AA haplotype of H1328084 and A19G polymorphisms presented high leptinlevels(3 members in family 1, 4 members in family 2 and 8 members in family 3). -Other obese patients were found to have the AA haplotype but without increasing leptin levels(1 member in family 1, 4 members in family 2 and 5 members in family 3)	Case-control	Obesity	NR	NR	0.039	No	NA	NA	NA	36.428 ± 6.201	45.44 ± 15.906	24.311 ± 1.397	18.5 ± 3.619	A comparison between obese and nonobese subjects revealed a significant difference in BMI and leptin level. In fact in the studied families, obese subjects had larger BMI values than nonobese subjects (36.428 ± 6.201 versus 24.311 ± 1.397, pa b 0.001). In addition, plasma leptin levels in obese subjects were significantly higher than those in nonobese subjects (20.981 ± 16.281 versus 6.818 ± 6.38…	PCR-RFLP	N/A	Leptin and leptin-related gene polymorphisms, obesity, and influenza A/H1N1 vaccine-induced immune responses in older individuals.	Ovsyannikova et al., 2014
(Fourati et al., 2013)	LEP	7q32.1	G>A	rs2167270	The LEP gene provides instructions for making a hormone called leptin, which is involved in the regulation of food intake and body weight.	Tunisia	3 unrelated consanguine families 36 control (18.5 ± 3.619)27 Obese (45.44 ± 15.906)	27	6	-Obese patients who are carriers of the risk AA haplotype of H1328084 and A19G polymorphisms presented high leptinlevels(3 members in family 1, 4 members in family 2 and 8 members in family 3). -Other obese patients were found to have the AA haplotype but without increasing leptin levels(1 member in family 1, 4 members in family 2 and 5 members in family 3)	Case-control	Obesity	NR	NR	0.039	No	NA	NA	NA	36.428 ± 6.201	45.44 ± 15.906	24.311 ± 1.397	18.5 ± 3.619	A comparison between obese and nonobese subjects revealed a significant difference in BMI and leptin level. In fact in the studied families, obese subjects had larger BMI values than nonobese subjects (36.428 ± 6.201 versus 24.311 ± 1.397, pa b 0.001). In addition, plasma leptin levels in obese subjects were significantly higher than those in nonobese subjects (20.981 ± 16.281 versus 6.818 ± 6.38…	PCR-RFLP	Malaysia	Obesity	Fan & Say, 2014
(Zayani et al., 2017)	LEP	7q32.1	c.2548 G>A	rs7799039	Provide instructions for making leptin hormone, which is involved in controlling intake of food and body weight.	Tunisia	1121 (364 men and 757 women) ratio of 0.48 (31- 64 years)721control 400 Obese	400	721	GG=>control 183 (25.4%), obese 51 (12.7%) GA=>control 370 (51.3%), obese 196 (49%)AA=>control 168 (23.3%), obese153 (38.25%)	Case-control	Obesity	2.36	1.75-3.18	0.001	Yes, adjusted for age, smoking, gender, physical activity, and coffee consumption.	2.23	1.393‐12.73	0.034	CD [mean BMI for the study population was not reported, it was reported according to the genotypes only]	mean age of both cases and controls 47.5±16.25	CD [mean BMI for the study population was not reported, it was reported according to the genotypes only]	mean age of both cases and controls 47.5±16.25	Comparison of population characteristics in obese and nonobese groups showed a difference with P<.05 for age (P=.070), gender (<0.001), alcohol consumption (P=.03), and physical activity (P=.020). We considered these parameters as confounding factors for further analyses.	PCR-RFLP	México	obesity and breast cancer	Méndez-Hernández et al., 2017
(Boumaiza, Omezzine, Rejeb, Rebhi, Ouedrani, et al., 2012)	LEP	7q32.1	c.2548G>A	rs7799039	Provide instructions for making leptin hormone, which is involved in controlling intake of food and body weight.	Tunisia	329; 169 Nonobese (sex ratio 0.594) (33 – 56 years)160 Obese (sex ratio 0.22) (39 – 59 years)	160	169	GG=>obese 29.38 (47%), control 49.12 (83%) AA= obese 28.12 (45%), control 13.6 (23%)	Case-control	Obesity and MetS	1.63	1.026 – 2.6	0.035	Yes, adjusted for age, smoking, gender, coffee consumption, and daily energy intake.	1.47	1.09–2.42	0.031	36.6 – 4.8	48.41 – 10.92	24.73 – 3.50	43.25 – 13.12	The clinical and biological characteristics of these subjects were summarized in Table 1. There were no significant differences in dyslipidemia fre- quency, daily energy intake, and LDL-C concentrations be- tween the two groups. The prevalence of hypertension, diabetes, MetS, and per- sonal cardiovascular disease history were higher in the obese than in the nonobese group ( p < 0.001). Compared w…	PCR-RFLP	México	Obesity and breast cancer	Méndez-Hernández et al., 2017
(Samir Ben Ali et al., 2009)	LEP	7q32.1	c.2548G>A	rs7799039	Provide instructions for making leptin hormone, which is involved in controlling intake of food and body weight.	Tunisia	480; 251 control (120 women and131 men) (mean age 49.3±9.3 years)229 obese (131 womenand 98 men) (mean age 48±8.7 years)	229	251	GG=>control 113, obese 97GA+AA=> control138, obese132	Case-control	Obesity	NR	NR	0.001	Yes, adjusted for BMI and gender)	NR	NR	NR	40 ± 6.7	48± 8.7	22.5 ± 1.9	49.3 ± 9.3	The prevalence of hypertension, diabetes, and dyslipidemia were higher in obese patients than in control group (p < 0.001). In addition to significantly higher BMI, obese subjects had also higher concentrations of TC, TG, LDL-C, fasting glucose, fasting insulin, HOMA index and leptin (p < 0.001) while these patients had significantly lower mean of HDL-C (p < 0.001).	PCR	México	Obesity and breast cancer	Méndez-Hernández et al., 2017
(Nesrine et al., 2018)	LEP	7q32.1	3'UTR A/C	rs11761556	Provide instructions for making leptin hormone, which is involved in controlling intake of food and body weight.	Tunisia	329 participants - 169 control (mean age 43.25 ± 13.12) - 160 obese (mean age 48.41 ± 10.92)	160	169	-	Case-control	Obesity	NR	NR	NR	Yes, adjusted to age, gender, smoking status, HTA, diabetes, dyslipidaemia and cardiovascular disease.	2.63	1.13-6.11	0.025	36.6 ± 4.8	48.41 ± 10.92	24.73 ± 3.50	43.25 ± 13.12	The prevalence of hypertension, diabetes, metabolic syndrome and cardiovascular disease was higher in obese group (P < .001). Compared with non-obese subjects, the obese subjects had higher weight, waist circumference, TG, TC, HOMA-IR, and insulin and Leptin levels but lower HDL-C concentration. Dyslipidaemia frequencies (P = .923), daily energy intake (P = .636) and LDL-C concen- trations (P = .…	PCR-RFLP	China	- SLE not significant and there are no other significant studies related to this SNP	H. M. Li et al., 2017
(Nesrine et al., 2018)	LEP	7q32.1	c.2548G>A	rs7799039	Provide instructions for making leptin hormone, which is involved in controlling intake of food and body weight.	Tunisia	329 participants - 169 control (mean age 43.25 ± 13.12) - 160 obese (mean age 48.41 ± 10.92)	160	169	comparison between obese and non-obeseGG=> 130 <.001	Case-control	Obesity	NR	NR	NR	Yes, adjusted to age, gender, smoking status, HTA, diabetes, dyslipidaemia and cardiovascular disease.	1.87	1.106-2.78	0.028	36.6 ± 4.8	48.41 ± 10.92	24.73 ± 3.50	43.25 ± 13.12	The prevalence of hypertension, diabetes, metabolic syndrome and cardiovascular disease was higher in obese group (P < .001). Compared with non-obese subjects, the obese subjects had higher weight, waist circumference, TG, TC, HOMA-IR, and insulin and Leptin levels but lower HDL-C concentration. Dyslipidaemia frequencies (P = .923), daily energy intake (P = .636) and LDL-C concen- trations (P = .…	PCR-RFLP	México	- obesity and breast cancer these genotypes rs7799039 and rs1137101 affected the response to chemotherapeutic treatment	Méndez-Hernández, Gallegos-Arreola, Moreno-Macías, Fematt, & Pérez-Morales, 2017
(E. M. M. Ali et al., 2019)	LEPR	1p31.3	p.Gln223Arg	rs1137101	Leptin receptor located in hypothalamus isinvolved in the regulation of fat metabolism and body weight.	Egypt		110	122		Case-control	Obesity	2.21	1.30–3.74	0.004	No	NA	NA	NA	38.7 ± 6.1	41.3 ± 11.8	22.5 ± 1.5	38.9 ± 11.6	The clinical characteristics along with the anthropometric and biochemical parameters of obese patients compared with non-obese controls are displayed in Table 1. Among all obese patients, our findings indicated 42 (38.2%) had a posi- tive hypertension, while 56 (50.9%) had a positive diabetes mellitus. Higher levels of anthropometric parameters involv- ing weight, height, BMI, WC, and HC were id…	PCR-RFLP
(Nesrine et al., 2018)	LEPR	1p31.3	p.Lys109Arg	rs1137100	Leptin receptor located in hypothalamus isinvolved in the regulation of fat metabolism and body weight.	Tunisia	329 participants - 169 control (mean age 43.25 ± 13.12) - 160 obese (mean age 48.41 ± 10.92)	160	169	-	Case-control	Obesity	NR	NR	NR	Yes, adjusted to age, gender, smoking status, HTA, diabetes, dyslipidaemia and cardiovascular disease.	0.399	0.179-0.892	0.025	36.6 ± 4.8	48.41 ± 10.92	24.73 ± 3.50	43.25 ± 13.12	The prevalence of hypertension, diabetes, metabolic syndrome and cardiovascular disease was higher in obese group (P < .001). Compared with non-obese subjects, the obese subjects had higher weight, waist circumference, TG, TC, HOMA-IR, and insulin and Leptin levels but lower HDL-C concentration. Dyslipidaemia frequencies (P = .923), daily energy intake (P = .636) and LDL-C concen- trations (P = .…	PCR-RFLP	México	obesity	Tabassum et al., 2012
(Nesrine et al., 2018)	LEPR	1p31.3	p.Gln223Arg	rs1137101	Leptin receptor located in hypothalamus isinvolved in the regulation of fat metabolism and body weight.	Tunisia	329 participants - 169 control (mean age 43.25 ± 13.12) - 160 obese (mean age 48.41 ± 10.92)	160	169	-	Case-control	Obesity	NR	NR	NR	Yes, adjusted to age, gender, smoking status, HTA, diabetes, dyslipidaemia and cardiovascular disease.	1.41	1.035-1.85	0.045	36.6 ± 4.8	48.41 ± 10.92	24.73 ± 3.50	43.25 ± 13.12	The prevalence of hypertension, diabetes, metabolic syndrome and cardiovascular disease was higher in obese group (P < .001). Compared with non-obese subjects, the obese subjects had higher weight, waist circumference, TG, TC, HOMA-IR, and insulin and Leptin levels but lower HDL-C concentration. Dyslipidaemia frequencies (P = .923), daily energy intake (P = .636) and LDL-C concen- trations (P = .…	PCR-RFLP	México	obesity and breast cancer	Méndez-Hernández et al., 2017
(S Ben Ali et al., 2011)	LEPR	1p31.3	c.3057G>A	rs62589000	Leptin receptor located in hypothalamus isinvolved in the regulation of fat metabolism and body weight.	Tunisia	710; 317 Controls (160 men and157 women) (49.27 +,- 9.58 years)393 Obese (177 men and 216women)(43.71 +,-12.26 years)	393	317	GA+ AA =>control 165 (52.1%), obese 229 (58.3%)A=>control 30.8%, obese 35.1%	Case-control	Obesity	2.73	1.03-7.21	0.042	Yes, adjusted for age.	2.76	1.02-7.45	0.044	39.60 ± 6.80	43.71 ± 12.26	22.51 ± 1.84	49.27 ± 9.58	Compared to controls, obese patients had significantly higher mean plasma TC, TG, LDL-C, fasting glucose, fasting insulin, HOMA and leptin levels, but lower averages of HDL-C concentrations.	PCR-RFLP	N/A	obesity and T2DM	Yang et al., 2016
(Osman et al., 2018)	LOC284260, RIT2	18q12.3	G/A	rs7239883	unknown	United Arab Emirates	915 participants (mean BMI 29.39 kg/m2) - 247 females - 666 males	915	-	-	Cross-sectional	Obesity	NR	NR	0.0075	No	NA	NA	NA	BMI of the whole cohort: 29.37±6.50	Age of the whole cohort: 47.12 ± 19.06	BMI of the whole cohort: 29.37±6.50	Age of the whole cohort: 47.12 ± 19.06	here was a clear tendency for obesity in this cohort reflected by the high values of BMI (mean = 29.37 kg/m2) and WC (mean = 103.66 cm). These obesity parameters were also higher in females compared to males. In addition, there were high associations with other comorbidities: hypertension (60.9%), dyslipidemia (68.8%), and smoking history (44.8%). However, the data was not fully available for hyp…	NA	Pakistan	Not significant for association with obesity	Ahmad et al., 2015
(Hendawy, HasanM, El-Kannishy, Elshaer, & Settin, 2012)	LPL	8p21.3	C>T	rs285	Encodes for lipoprotein lipase enzyme, that is found on the surface of capillaries in muscles and adipose tissue. It is involved in the breakdown of fat.	Egypt	81 participants (mean age 31)- 83 controls (21 males; 91 females)- 120 obese (27 males; 23 females)	120	83	(+/+)=> control=3 (3.6%), obese=24(20%)	Case-control	Obesity	10.4	2.9–37.7	0.0001	No	NA	NA	NA	39.9 ± 6.3	31.5 ± 11.2	21.5 ± 1.6	29.62 ± 9.73	BMI, WHR, TC, TG, HDL-c, and LDL-c were significantly higher in obese patients compared to controls.	PCR-RFLP	Colombia	Risk for stroke	Velásquez Pereira, Vargas Castellanos, & Silva Sieger, 2016
(Cyrus et al., 2018)	MC4R	18q21.32	T>C	rs17782313	Encodes for membrane bound receptor that belongs to melanocortin receptor family. It interacts with adrenocorticotropic and MSH hormones through G proteins.	Saudi Arabia	104 controls (58 males; 78 females) (mean age 37.2 ± 11.47)- 136 obese (58 males; 78 females) (mean age 39.7 ± 12.77)divided into: - 47 moderately obese - 89 severely obese	136	104	CT=> control=50, obese=55	Case-control	Moderate obesity	1.72	1.02–2.89	0.038	No	NA	NA	NA	42.65 – 9.03	39.78 – 12.77	23.56 – 2.60	37.29 – 11.47	The levels of lactate dehydrogenase (LDH) (p<0.0005), gamma-glutamyltransferase (GGT) (p<0.0005), insulin ( p < 0.0005), triglyceride ( p < 0.0005), HDL ( p = 0.006), and leptin ( p < 0.0005) showed significant differences between the total obese population and controls. However, there was no significant difference in the levels of cholesterol and LDL. The clinical and biochemical parameters of t…	RT-PCR	Iran	Obesity	Mozafarizadeh et al., 2019
(El Hajj Chehadeh et al., 2020)	MC4R	18q21.32	T>C	rs17782313	The protein encoded by this gene is a membrane-bound receptor and member of the melanocortin receptor family. The encoded protein interacts with adrenocorticotropic and MSH hormones and is mediated by G proteins. This is an intronless gene. Defects in this gene are a cause of autosomal dominant obesity.	United Arab Emirates		318	392		Case-control	Overweight/Obesity	1.35	1.00-1.81	0.048	Yes, adjusted for age, sex and smoking	1.35	0.99–1.85	0.054	28.27 ± 2.73	24.21 ± 4.32	21.50 ± 1.73	22.83 ± 3.75	The clinical and biochemical characteristics of the UAE Arab par- ticipants (n = 710) are summarized in Table 2. As expected, the normal BMI (n = 392) and overweight/obese (n = 318) participants differed significantly in terms of history of excess weight (p-value = 0.006), smoking (p-value = 0.009), fat percentage (p-value < 0.0001) and systolic blood pressure (p-value = 0.0005). Furthermore, a s…	RT-PCR
(El Hajj Chehadeh et al., 2020)	MC4R	18q21.32	C>A	rs571312	The protein encoded by this gene is a membrane-bound receptor and member of the melanocortin receptor family. The encoded protein interacts with adrenocorticotropic and MSH hormones and is mediated by G proteins. This is an intronless gene. Defects in this gene are a cause of autosomal dominant obesity.	United Arab Emirates		318	392		Case-control	Overweight/Obesity	1.39	1.03-1.87	0.03	Yes, adjusted for age, sex and smoking	1.39	1.02–1.90	0.036	28.27 ± 2.73	24.21 ± 4.32	21.50 ± 1.73	22.83 ± 3.75	The clinical and biochemical characteristics of the UAE Arab par- ticipants (n = 710) are summarized in Table 2. As expected, the normal BMI (n = 392) and overweight/obese (n = 318) participants differed significantly in terms of history of excess weight (p-value = 0.006), smoking (p-value = 0.009), fat percentage (p-value < 0.0001) and systolic blood pressure (p-value = 0.0005). Furthermore, a s…	RT-PCR
(Boumiza et al., 2017)	MMP-1	11q22.2	−519A/G	rs1144393	The gene is part of a cluster of MMP genes, MMP-1 has been shown to degrade fibrillar collagens.	Tunisia	370 participants (181 males; 189 females)(mean age 38 years)- 202 control - 168 obese	168	202	AG=> control=83, obese=85 AG+GG=> control=94, obese=99 G=> control=105, obese=113	Case-control	Obesity	1.61	1.07–2.44	0.02	Yes, adjusted for age and sex	1.57	1.02–2.41	0.03	37.69 ± 0.5	mean age of both cases and controls 38 years	22.87 ± 0.13	mean age of both cases and controls 38 years		PCR-RFLP	Japanese	MMP-I and Chronic Kidney Disease	Yoshida et al., 2009
(Boumiza et al., 2017)	MMP-12	11q22.2	c.82A>G	rs2276109	The gene is part of a cluster of MMP genes, MMP-12 is a key macrophage-derived enzyme that has a role in adipose tissue remodeling	Tunisia	370 participants (181 males; 189 females)(mean age 38 years)- 202 control - 168 obese	168	202	AG=> control=23, obese=38 AG+GG=> control=23, obese=39G=> control=23, obese=40	Case-control	Obesity	2.39	1.36–4.2	0.002	Yes, adjusted for age and sex	2.39	1.36–4.2	0.002	37.69 ± 0.5	mean age of both cases and controls 38 years	22.87 ± 0.13	mean age of both cases and controls 38 years		PCR-RFLP	Serbia	MMP-12 and Chronic Obstructive Pulmonary Disease	Stankovic, Nikolic, Nagorni-Obradovic, Petrovic-Stanojevic, & Radojkovic, 2017
(Boumiza et al., 2017)	MMP-3	11q22.2	Lys45Glu (A>G)	rs679620	The gene is part of a cluster of MMP genes, MMP-3 has a wide range of ECM substrates such as nonfibrillar collagens and laminin	Tunisia	370 participants (181 males; 189 females)(mean age 38 years)- 202 control - 168 obese	168	202	AG=> control=100, obese=93GG=> control=33, obese 38 AG+GG=> control=133, obese=131 G=> non-obese=166, obese=169	Case-control	Obesity	4.93	1.84–13.32	0.002	Yes, adjusted for age and sex	2.4	1.30–4.5	0.006	37.69 ± 0.5	mean age of both cases and controls 38 years	22.87 ± 0.13	mean age of both cases and controls 38 years		PCR-RFLP	African American women	BMI in predicting blood pressure	Taylor, Sun, Chu, Mosley, & Kardia, 2008
(Boumiza et al., 2017)	MMP-7	11q22.2	−181A/G	rs11568818	The gene is part of a cluster of MMP genes, MMP-7 is another metalloproteinase that has a broad substrate specificity for ECMproteins including gelatin and type IV collagen	Tunisia	370 participants (181 males; 189 females)(mean age 38 years)- 202 control - 168 obese	168	202	-	Case-control	Obesity	3.68	1.40–6.71	0.01	Yes, adjusted for age and sex	1.23	0.74–2.03	0.41	37.69 ± 0.5	mean age of both cases and controls 38 years	22.87 ± 0.13	mean age of both cases and controls 38 years		PCR-RFLP	China	MMP-7 associated with cervical cancer	Xie et al., 2016
(Attia et al., 2017)	MTHFD1	14q23.3	c.1958G>A	rs2236225	Encodes a protein that carry out three different enzymatic activities.	Egypt	74 participants - 37 controls (15 males; 22 females)(mean age 45.2 ± 10.3)- 37 obese + T2D (16 males; 21 females)(mean age 48.7 ± 9.8)	37	37	AA=> control=34 (91.9%), obese=31 (83.8%)AG=> control=3 (8.1%), obese=6 (16.2%)	Case-control	Obesity	4.6	0.9–23.6	0.05	No	NA	NA	NA	32.5 ± 4.4	48.7 ± 9.8	24.9 ± 2.2	45.5 ± 10.3	Diabetes duration ranged from 0.2 to 22 years. Of diabetic patients 86.5% have positive family history. Of female subjects 44.2% and of male subjects 25.8% were obese with BMI ≥ 30. Of diabetic patients 70.3% were on insulin therapy and 29.7% were on hypoglycemic drugs. Anthropometric indices [WT, WC, HC, and waist to hip ratio (WHR)] were significantly increased in diabetic patients when compare…	RT-PCR	Iran	Susceptibility to CHD in children	Khatami et al., 2017
(Borai, Soliman, Ahmed, Ahmed, & Kassim, 2018)	MTHFR	1p36.22	c.677C>T	rs1801133	Encodes for methylenetetrahydrofolate reductase enzyme, which is involved in processing amino acids.	Egypt	81 participants - 30 controls (17 males; 13 females)(mean age 10.87 ± 2.70)- 51 obese (21 males; 30 females)(mean age 11.00 (8.00–12.00))	51	30	CT=> control=14 (46.7%), obese=29 (56.9%)TT=> control=4 (13.3%), obese=18 (35.3%)	Case-control	Obesity	13.5	2.82–64.67	0.001	Yes, adjusted for sex and age.	13.76	2.64–71.60	0.002	CD	11.00 (8.00–12.00)	CD	10.87 ± 2.70	The height percentile, weight percentile, BMI percentile, and serum levels of serum TC and LDL-C were higher in obese than in normal subjects (p < 0.01–0.001). Whereas, there were no significant differences in the mean age, ratio of male to female and serum levels TG and HDL-C between the obese and control groups.	RT-PCR	China	Obesity in children	L. Fu et al., 2018
(Nasr et al., 2016)	NOS3	7q36.1	c.894G>T	rs1799983	Produce nitric oxide, that is a reactive free radical. It is involved in obesity by affecting lipolysis in adipose tissue.	Tunisia	394 (30-53 years)- 211 control (102 males) (48.34%)- 183 obese (81 males) (44.26%)	183	211	GT => control 66 (31.3%), obese 81 (44.3%)TT=>control 7 (3.3%), obese 12 (6.5%) GT +TT =>control 73 (34.6%), obese 93 (50.8%)T=> Control 80 (19%), obese 105 (28.68%)	Case-control	Obesity	2.62	0.99–6.92	0.04	Yes, adjusted for age and gender	2.93	1.07—8.06	0.03	37.2 ± 6.8	41.9 ± 11.5	22.7 ± 1.8	40.7 ± 11.9	The values for body mass index (BMI) and waist-to-hip ratio (WHR) differed among the two groups. Except for creatinine and urea, the other biochemical measurements indicated that there were signif- icant differences between obese and non-obese subjects.	PCR-RFLP	Iberian (Spain)	obesity and high blood pressure	Martinez, Milagro-Yoldi, Cuervo, & Goni, 2016
(Nasr et al., 2016)	NOS3	7q36.1	4a/b		Produce nitric oxide, that is a reactive free radical. It is involved in obesity by affecting lipolysis in adipose tissue.	Tunisia	394 (30-53 years)- 211 control (102 males) (48.34%)- 183 obese (81males) (44.26%)	183	211	4ba=> control 70 (33.2%), obese 38 (20.8%) 4aa=> control 17 (8%), obese 6 (3.2%) 4ba+ 4aa=> control 87 (41.2%),obese 44 (24%)4a=>control 104 (24.65%), obese 50 (13.66%)	Case-control	Obesity	CD	CD	CD	Yes, adjusted for age and gender	1.72	1.16–2.56	0.004	37.2 ± 6.8	41.9 ± 11.5	22.7 ± 1.8	40.7 ± 11.9	The values for body mass index (BMI) and waist-to-hip ratio (WHR) differed among the two groups. Except for creatinine and urea, the other biochemical measurements indicated that there were signif- icant differences between obese and non-obese subjects.	PCR-RFLP	India	systemic lupus	Katkam, Indumathi, Tasneem, Rajasekhar, & Kutala, 2018
(Attia et al., 2017)	PPARG		C>G	rs1801282	PPAR-gamma and is a regulator of adipocyte differentiation. It has also been linked to the pathology of numerous diseases including obesity, diabetes, atherosclerosis and cancer.	Egypt	74	37	37		Case-control	Obesity	3.4	1.6–7.2	0.001	No	NA	NA	NA	32.5 ± 4.4	48.7 ± 9.8	24.9 ± 2.2	45.5 ± 10.3	Diabetes duration ranged from 0.2 to 22 years. Of diabetic patients 86.5% have positive family history. Of female subjects 44.2% and of male subjects 25.8% were obese with BMI ≥ 30. Of diabetic patients 70.3% were on insulin therapy and 29.7% were on hypoglycemic drugs. Anthropometric indices [WT, WC, HC, and waist to hip ratio (WHR)] were significantly increased in diabetic patients when compare…	RT-PCR
(Berhouma et al., 2013)	PPARG	3p25.2	C>G	rs1801282	PPAR-gamma and is a regulator of adipocyte differentiation. It has also been linked to the pathology of numerous diseases including obesity, diabetes, atherosclerosis and cancer.	Tunisia	345 83 control, (63 males,20 females) (mean age 48.53 ± 13.4 years) 262 Overweight and obese (154males,108 females) (mean age 51.13 ± 11.8 years)	262	83	Pro/Ala=>control 17 (20.48%) obese 22 (8.39%) Ala/Ala=>control 17 (20.48%) obese 25 (9.54%) F=>control 20.48% obese 10.68%	Case-control	Obesity	3.4	1.6–7.2	0.001	No	NA	NA	NA	30.45 ± 3.27	51.13 ± 11.8	22.65 ± 1.91	48.53 ± 13.4	The clinical and biochemical characteristics of the studThe clinical and biochemical characteristics of the study subjects revealed significant differences in HOMA insulin resistance, total cholesterol, and triglycerides between non-obese and overweight/obese participants.	RT-PCR	Italy	Obesity	Bordoni, Marchegiani, Piangerelli, Napolioni, & Gabbianelli, 2017
(AlAmrani, AbdelKarim, & AlZoghaibi, 2018)	PRDM16	1p36.32		rs2651899	Involved in the regulation of thermogenesis process in the brown adipose tissues,	Saudi Arabia	173 participants - 84 controls (mean age 32.4 ±9)- 89 obese (mean age 35.6 ±10)	89	84	AA=> control=65%, obese=35%AG=> control=24%, obese=67%	Case-control	Obesity	44.6	11.5984–172.0157	0.0001	No	NA	NA	NA	35.5 ± 5.5	35.6 ± 10	25.3 ± 3	32.4 ±9	Eighty-nine were obese (BMI > 30 kg/m2) and 84 were non-obese (BMI < 30 kg/m2). The mean BMI was 35 kg/m2 (±5.5) in the obese group and 25 kg/m2 (±3) in the non-obese group (p < 0.0001). The two groups were comparable in age and sex (p = 0.3, p = 1.0, respectively). Interestingly, we found that the non-obese participants had a higher high-density lipoprotein cholesterol (HDL) level compared with …	KASPTM Competitive Allele-Specific PCR method	China	migraine	X. Fu et al., 2019
(Hachim et al., 2020)	PROX1	1q32.3		rs1704198	PROX1 plays a critical role in embryonic development and functions as a key regulatory protein in neurogenesis and the development of the heart, eye lens, liver, pancreas and the lymphatic system. Involved in the regulation of the circadian rhythm.	United Arab Emirates		80	-		Cross-sectional	Obesity	NR	NR	NR	No	NA	NA	NA	NR	NR	NR	NR	CD	PCR	East Asians	Obesity	Kim et al., 2013
(Attia et al., 2017)	PTGS1			Rs5788	Cyclooxygenase 1, also known as prostaglandin G/H synthase 1, prostaglandin-endoperoxide synthase 1 or prostaglandin H2 synthase 1, is an enzyme that in humans is encoded by the PTGS1 gene.	Egypt	74	37	37		Case-control	Obesity	3.3	1.4–7.9	0.006	No	NA	NA	NA	32.5 ± 4.4	48.7 ± 9.8	24.9 ± 2.2	45.5 ± 10.3	Diabetes duration ranged from 0.2 to 22 years. Of diabetic patients 86.5% have positive family history. Of female subjects 44.2% and of male subjects 25.8% were obese with BMI ≥ 30. Of diabetic patients 70.3% were on insulin therapy and 29.7% were on hypoglycemic drugs. Anthropometric indices [WT, WC, HC, and waist to hip ratio (WHR)] were significantly increased in diabetic patients when compare…	RT-PCR	Caucasian French Canadians	diisocyanate-induced asthma	Yucesoy B et al., 2016
(Amal, Pasha, & Rashad, 2013)	RETN	19p13.2	−420C>G	rs1862513	This gene belongs to the family defined by the mouse resistin-like genes. The mouse homolog of this protein is produced by adipocytes, and it is the hormone that is possibly linking obesity to type II diabetes.	Egypt	300 participants - 155 controls (70 males; 75 females)(mean age 41.16 ± 10.3)- 145 obese (67 males; 78 females)(mean age 44.84 ± 10.57)	145	155	GG=> control=15 (9.7%), obese=29 (20%)	Case-control	Obesity	3.06	1.49–6.26	0.014	No	NA	NA	NA	33.86 ± 4.2	44.84 ± 10.57	22.61 ± 1.24	41.16 ± 10.3	The levels of fasting blood glucose, total cholesterol, triglycerides, LDL cholesterol, fasting serum insulin, fasting serum resistin were sig- nificantly higher in obese group compared to the control. On the contrary, HDL cholesterol level was significantly lower in obese group compared to the control group.	PCR-RFLP	India	Obesity	Tabassum et al., 2012
(Zayani et al., 2017)	RETN	19p13.2	−420 C>G	rs1862513	This gene belongs to the family defined by the mouse resistin-like genes. The mouse homolog of this protein is produced by adipocytes, and it is the hormone that is possibly linking obesity to type II diabetes.	Tunisia	1121 (364 men and 757 women) ratio of 0.48 (31- 64 years)721control 400 Obese	400	721	CC=> control 159 (22%), obese 64 (16%) CG=> control 260 (36.1%), obese 260 (65%)GG=>control 302 (41.9%), obese 76 (19%)	Case-control	Obesity	1.48	1.09-2	0.011	Yes, adjusted for age, smoking, gender, physical activity, and coffee consumption.	2.18	1.59‐2.98	<.001	CD [mean BMI for the study population was not reported, it was reported according to the genotypes only]	mean age of both cases and controls 47.5±16.25	CD [mean BMI for the study population was not reported, it was reported according to the genotypes only]	mean age of both cases and controls 47.5±16.25	Comparison of population characteristics in obese and nonobese groups showed a difference with P<.05 for age (P=.070), gender (<0.001), alcohol consumption (P=.03), and physical activity (P=.020). We considered these parameters as confounding factors for further analyses.	PCR-RFLP	Japanese	SNP and fatty acid intake	Noumi et al., 2018
(Boumaiza, Omezzine, Rejeb, Rebhi, Ben Rejeb, et al., 2012)	RETN	19p13.2	−420C>G	rs1862513	This gene belongs to the family defined by the mouse resistin-like genes. The mouse homolog of this protein is produced by adipocytes, and it is the hormone that is possibly linking obesity to type II diabetes.	Tunisia	329169 nonobese (males, females) sex ratio = 0.594; mean age = 43.25 – 13.12160 obese subjects (males, females) sex ratio = 0.221; mean age = 48.41 – 10.92 years;	160	169	CC=> control 72 (42.6%), obese 40 (25%) CG=>control 63 (37.3%), obese 93 (58.1%)GG=>control 34 (20.1%), obese 27 (16.9%)	Case-control	Obesity and MetS	2.22	1.39–3.56	0.001	Yes, adjusted for age and gender	2.17	1.28–3.68	0.004	36.6 – 4.8	48.41 – 10.92	24.73 – 3.50	43.25–13.12	There were no significant differences in dyslipidemia fre- quencies and LDL-C concentrations between the two groups. The prevalence of HTA, diabetes, MetS, and personal car- diovascular disease history was higher in obese than in non- obese group ( p < 0.001). Compared with nonobese subjects, the obese subjects had higher weight, waist circumference, TG, TC, HOMA-IR, and insulin levels but lower …	PCR-RFLP	Japanese	SNP and fatty acid intake	Noumi et al., 2018
(Amal, Pasha, & Rashad, 2013)	RETN	19p13.2	c.+ 299G>A	rs3745367	This gene belongs to the family defined by the mouse resistin-like genes. The mouse homolog of this protein is secreted by adipocytes and may be the hormone potentially linking obesity to type II diabetes.	Egypt	300 participants - 155 controls (70 males; 75 females)(mean age 41.16 ± 10.3)- 145 obese (67 males; 78 females)(mean age 44.84 ± 10.57)	145	155	AA=> control=13 (8.4%), obese=29 (20%)	Case-control	Obesity	3.53	1.65–7.52	0.005	No	NA	NA	NA	33.86 ± 4.2	44.84 ± 10.57	22.61 ± 1.24	41.16 ± 10.3	The levels of fasting blood glucose, total cholesterol, triglycerides, LDL cholesterol, fasting serum insulin, fasting serum resistin were sig- nificantly higher in obese group compared to the control. On the contrary, HDL cholesterol level was significantly lower in obese group compared to the control group.	PCR-RFLP	Caucasian, Fuenen	Obesity	Beckers et al., 2013
(Attia et al., 2017)	STAT4		G>T	rs7574865	Signal transducer and activator of transcription 4 (STAT4) is a transcription factor belonging to the STAT protein family. It is required for the development of Th1 cells from naive CD4+ T cells and IFN-γ production in response to IL-12.	Egypt	74	37	37		Case-control	Obesity and diabetes	4	1.7–9.5	0.001	No	NA	NA	NA	32.5 ± 4.4	48.7 ± 9.8	24.9 ± 2.2	45.5 ± 10.3	Diabetes duration ranged from 0.2 to 22 years. Of diabetic patients 86.5% have positive family history. Of female subjects 44.2% and of male subjects 25.8% were obese with BMI ≥ 30. Of diabetic patients 70.3% were on insulin therapy and 29.7% were on hypoglycemic drugs. Anthropometric indices [WT, WC, HC, and waist to hip ratio (WHR)] were significantly increased in diabetic patients when compare…	RT-PCR	Europeans and Asians	normal risk of rheumatoid arthritis, SLE, Sjögren's syndrome, type-1 diabetes, and primary biliary cirrhosis.	Yuan et al., 2010; Remmers et al., 2007; Hirschfield et al., 2009
(N. M. Al-Daghri et al., 2014)	TCF7L2	10q25.2	C>T	rs7903146	This gene encodes a high mobility group (HMG) box-containing transcription factor that plays an important role in the Wnt signaling pathway. The protein has been involved in the hemostasis of blood glucose. Polymorphisms of this gene are correlated with increased risk of type 2 diabetes.	Saudi Arabia	2223 participants: - 423 controls (mean age 43.6 ± 15.6)- 825 overweight (mean age 48.1 ± 14.6)- 975 obese (mean age 49.3 ± 11.5)	1800	423		Case-control	Obesity trait; WC	NR	NR	NR	Yes, adjusted for age and BMI	1.4	1.0 - 1.8	0.03	Overweight: 27.4 ± 1.4; Obese: 35.1 ± 4.1	Overweight: 48.1 ± 14.6; Obese: 49.3 ± 11.5	22.5 ± 2.0	43.6 ± 15.6	Significant differences were observed in age, BMI, WC, hips, SAD, systolic BP, diastolic BP, TC, TG, and glucose between obese and non-obese participants.	KASPTM Competitive Allele-Specific PCR method	Latino	high body mass index	Mohamed & El-Askary, 2017
(Nasreddine, Akika, Mailhac, Tamim, & Zgheib, 2019)	TCF7L2	10q25.2	C>T	rs7903146	This gene encodes a high mobility group (HMG) box-containing transcription factor that plays an important role in the Wnt signaling pathway. The protein has been involved in the hemostasis of blood glucose. Polymorphisms of this gene are correlated with increased risk of type 2 diabetes.	Lebanon	308 (females 62.7%) (26- 45 years)	308	-	CC=46CT=51TT=14	Cross-sectional	Obesity	NR	NR	0.001	Yes, adjusted for age, sex, and physical activity.	NR	NR	0.002	BMI for the whole study population: 27.78 ± 5.62	Age of the whole study population: 39.79 ± 14.00	BMI for the whole study population: 27.78 ± 5.62	Age of the whole study population: 39.79 ± 14.00	The majority of the included participants were female (62.7%); they were relatively young with a mean ± SD age of 39.79 ± 14.00 years. The majority performed some type of exercise (85.7%). There was a relatively high proportion of current smokers (43.8% for cigarette and 32.8% for narghileh), and approximately one fifth of the study population currently consumed alcohol (21.4%). Mean daily dietar…	PCR	Chinese, Swedish, Norway	BMI and T2D	L. Li et al., 2019, Hjort et al., 2019
(Hebbar et al., 2017)	TCN2	22q12.2	c.67A>G	rs9606756	Provides instructions for making a protein called transcobalamin (formerly known as transcobalamin II). This protein transports cobalamin (vitamin B12) from the bloodstream to cells throughout the body.	Kuwait	1353	1260	1272	-	Cohort [GWA analyses]	Obesity	NR	NR	0.0132	Yes, adjusted for age, sex, diabetes status, principal components, and medication for lowering lipids and for diabetes	4.86	NR	8.92e+208	32.42 +- 7.38	46.7 +- 13.8 years	NA	NA	The discovery cohort comprised largely middle-adulthood individu- als (mean age546.7613.8 years) with an almost equal proportion of males to females (Table 1). The population was largely catego- rized as having Class I obesity (mean BMI532.4267.38kg/m2) and a high mean value for WC (102.21616.35cm). Forty-five per- cent of the participants were diabetic. Mean values for low-density lipoprotein (L…	RT-PCR	China	Crohn's diseases	Zheng et al., 2017
(Tomei et al., 2015)	TFAP2B	6p12.3	A>G	rs987237	- TFAP2B encodes a transcription factor, which is expressed preferentiallyin adipose tissue. Its role in regulating the adipocyte function and adipokineexpression is believed to be responsible for the functional link to obesity.It has been shown that overexpression of TFAP2B results in lipid accumulation by enhancing glucose transport and inducing insulin resistanceand decreases the secretion of …	Qatar	804 participants- 190 lean (61 males; 124 females)(mean age 31.37 ± 13.5)- 131 overweight (44 males; 87 females)(mean age 35.93 ± 13.6)- 483 obese (105 males; 378 females)(mean age 48.06 ± 13.4)	614	190	AA=> All participants=27, obese=11	Case-control	Obesity	0.79	0.54-1.15	0.0014	Yes, adjusted for age and gender	0.65	0.42-1.01	0.0031	Overweight: 27.6 ± 1.4; Obese: 36.2 ± 5.6	Overweight: 35.93 ± 13.6; Obese: 48.06 ± 13.4	22.2 ± 2.1	31.37 ± 13.5	The presence of CVD, T2DM and cholesterol disorders was significantly higher in obese compared to lean subjects. WC was also significantly associated to the obese group compared to the lean group. A nominal difference was found in sleeping hours between obese and lean, with the former showing a sleep trend toward “less than 8 hours”.	RT-PCR	European American, African American, Hispanic American	Obesity in adolescenceto young adulthood	Graff et al., 2017
(El Hajj Chehadeh et al., 2020)	TMEM18	2p25.3	A>C	rs12463617	Transcription repressor. Sequence-specific ssDNA and dsDNA binding protein, with preference for GCT end CTG repeats. Cell migration modulator which enhances the glioma-specific migration ability of neural stem cells (NSC) and neural precursor cells (NPC).	United Arab Emirates		318	392		Case-control	Overweight/Obesity	0.7	0.51-0.95	0.023	Yes, adjusted for age, sex and smoking	0.78	0.56–1.07	0.125	28.27 ± 2.73	24.21 ± 4.32	21.50 ± 1.73	22.83 ± 3.75	The clinical and biochemical characteristics of the UAE Arab par- ticipants (n = 710) are summarized in Table 2. As expected, the normal BMI (n = 392) and overweight/obese (n = 318) participants differed significantly in terms of history of excess weight (p-value = 0.006), smoking (p-value = 0.009), fat percentage (p-value < 0.0001) and systolic blood pressure (p-value = 0.0005). Furthermore, a s…	RT-PCR
(Sabir et al., 2019)	TP53	17p13.1	C>G	rs1042522	Provides instructions for making tumor protein p53 (or p53). It acts as a tumor suppressor by regulating cell division.	Saudi Arabia	258 participants: - 122 controls (mean age 35.22 ± 7.01)- 136 obese (mean age 35.54 ± 7.33)	136	122	GG=> control=20 (16.39%), obese=36 (24.5%)	Case-control	Obesity	2.169	1.086-4.334	0.02716	No	NA	NA	NA	35.64 ± 0.57	35.54 ± 7.33	22.21 ± 0.32	35.22 ± 7.01	Significant differences were observed in BMI, WC, Hip, W/H ratio, TC, TG, HDL-c, LDL-c, random insulin, and random glucose, between obese and non-obese participants.	RT-PCR	China	cervical cancer risk	Liu et al., 2019
(Chathoth et al., 2018)	UCP1	4q31.1	A>G	rs1800592	Mitochondrial uncoupling proteins (UCP) belongs to the family of mitochondrialanion carrier proteins (MACP). it is involved in energy expenditure.	Saudi Arabia	492 participants (18- 60 years)- 155 controls (76 males; 79 females)(mean age 43.86 ± 14.54)- 337 obese (138 males; 199 females)(mean age 47.41 ± 12.79)	337	155	G allele=> control=83, obese=231	Case-control	Obesity	1.42	0.97–2.08	0.019	Yes, adjusted for age, Gender and T2DM	1.52	1.01–2.27	0.009	39.59 ± 10.32	47.41 ± 12.79	24.09 ± 2.6	3.86 ± 14.54	There were significant differences in age, BMI, FBG, triglycerides, HDL, type-2 diabetes mellitus, hypertension, and cardiovascular disease	RT-PCR	China	Obesity	H. Sun et al., 2019
(Chathoth et al., 2018)	UCP1	4q31.1		rs3811791	Mitochondrial uncoupling proteins (UCP) belongs to the family of mitochondrialanion carrier proteins (MACP). it is involved in energy expenditure.	Saudi Arabia	492 participants (18- 60 years)- 155 controls (76 males; 79 females)(mean age 43.86 ± 14.54)- 337 obese (138 males; 199 females)(mean age 47.41 ± 12.79)	337	155	C allele=> control=12, Moderate obese=36	Case-control	Obesity	1.98	0.87–4.5	0.036	Yes, adjusted for age, Gender and T2DM	2.06	0.87–4.90	0.036	39.59 ± 10.32	47.41 ± 12.79	24.09 ± 2.6	3.86 ± 14.54	There were significant differences in age, BMI, FBG, triglycerides, HDL, type-2 diabetes mellitus, hypertension, and cardiovascular disease	RT-PCR	China	Obesity	H. Sun et al., 2019
(Jiffri, 2012)	UCP2	11q13.4	45-bp ins/del		Uncoupling protein-2 (UCP2) controls the secretion of insulin, and may play a significant role in linking obesity to diabetes type 2 (T2D)	Saudi Arabia	113 Saudi subjects29 controls (20–66 year) (10 females/19 males)46 T2D (27–67 years) (16 females /30 males)38 obese (20–67 years) (14 females/24 males)	84	29	control=> Del/del 19 (65.5%), Ins/del 10 (34.5%), Ins/ins 0 (0.0%), Insertion allele frequancy10/58 (0.17%)Diabetic=>Del/del 29 (63.0%), Ins/del15 (32.6%), Ins/ins2 (4.3%) Insertion allele frequency 19/92 (0.21%)Obese=>Del/del 24 (63.2%), Ins/del 12 (31.6%),Ins/ins 2 (5.3%), Insertion allele frequency 16/76 (0.21%)	Case-control	Obesity and T2D	0.18	0.07–0.44	0.0004	No	NA	NA	NA	(36.2 ± 5.55)	(32.3 ± 10.0)	(23.02 ± 1.92)	(35.3 ± 9.0)	Among the random sample groups, the female/male gender ratio in T2D was 1:1.9, in obese subjects was 1:1.7, and in healthy controls was 1:1.9. The BMI reflected an informative shade on the Saudi sample group of T2D and obesity. In T2D Saudi subjects, the BMI frequency increased till reaching its maximum value at 24–29 and then decline at 30–31 kg/m2. The obese curve started at a maximum BMI with …	PCR	Korea	obesity	Lee et al., 2008
(Kaabi, 2019)	UCP2	11q13.4	45-bp ins/del		Uncoupling protein-2 (UCP2) controls the secretion of insulin, and may play a significant role in linking obesity to diabetes type 2 (T2D)	Saudi Arabia	151 participants - 65 controls (36 males; 29 females)(mean age 46.33 ± 11.12)- 45 moderate obese (21 males; 24 females)(mean age 45.49 ± 9.14)- 41 severe obese (21 males; 24 females)(mean age 42.53 ± 10.67)	86	65	I/X=> control=35 (53.3%), moderate obese= 16 (35.6%)severe obesity=7 (17.1%)	Case-control	Severe obesity	NR	NR	NR	Yes, adjusted for age and sex.	0.19	0.08-0.49	0.0009	Moderately obese: 32 ± 1.83; severly obese: 39.59 ± 3.48			Nonobese: 26.18 ± 1.92	The demographic characteristics of the study population are summarized in Table 1. The mean age of the study population was 44.78 ± 10.31 years, and no statistical difference in age was observed among the three study groups (P = 0.1023). The overall male/female ratio, which was 72/79 across the three study groups, was reduced in both the moderately and the severely obese subject groups compared t…	PCR	Korea	obesity	Lee et al., 2008
(Osman et al., 2018)	USP37	2q35		rs492400	Have cis-gene expression effects on other genes that have functions in orlinked to lipids metabolism (transcriptional activity, signaling pathways or CNS functions that may regulate energy expenditure)	United Arab Emirates	915 participants (mean BMI 29.39 kg/m2) - 247 females - 666 males	915	-	-	Cross-sectional	Obesity	NR	NR	0.0096	No	NA	NA	NA	BMI of the whole cohort: 29.37±6.50	Age of the whole cohort: 47.12 ± 19.06	BMI of the whole cohort: 29.37±6.50	Age of the whole cohort: 47.12 ± 19.06	here was a clear tendency for obesity in this cohort reflected by the high values of BMI (mean = 29.37 kg/m2) and WC (mean = 103.66 cm). These obesity parameters were also higher in females compared to males. In addition, there were high associations with other comorbidities: hypertension (60.9%), dyslipidemia (68.8%), and smoking history (44.8%). However, the data was not fully available for hyp…	NA	Pakistan	Not significant for association with obesity	Ahmad et al., 2015
(Mohamed & El-Askary, 2017)	VDR	12q13.11	TaqI	rs731236	Vitamin D receptor (VDR), enables the body to react to vitamin D. It has role in increasing fat oxidation and limiting weight gain.	Egypt	110 participants (6- 16 years)- 60 controls (28 males; 32 females)(mean age 12.10±3.2)- 50 obese (27 males; 23 females)(mean age 11.60±3.90)	50	60	tt=> control=5 (5%), obese=12 (24%)	Case-control	Obesity	2.33	1.34-4.1	0.003	No	NA	NA	NA	z-score: 2.320±0.45	11.60±3.90	z-score: 0.260±0.56	12.10±3.2	Obese children had significant elevation of total cholesterol, LDL cholesterol, triglycerides and low HDL cholesterol (p<0.001). Also, obese children had significantly low vitamin D than control group (p = 0.002)	PCR	Greek	Obesity	Vasilopoulos et al., 2013
(Nasser M Al-Daghri et al., 2014)	VDR	12q13.11	Bsm-I	rs1544410	Vitamin D receptor (VDR), enables the body to react to vitamin D. It has role in increasing fat oxidation and limiting weight gain.	Saudi Arabia	891; 402 obese (239 males, 163 females) (mean age: 42.7610.4) 489 control (263 males, 226 females) (mean age 36.4615.2)	402	489	GTA=> obese 40.4, lean 36.3	Case-control	Obesity	NR	NR	0.028	Yes (adjusted for age and gender)	0.072	0.12–2.06	0.028						PCR	France	Obesity	Ye et al., 2001
(Al-Hazmi et al., 2017)	VDR	12q13.11	Bsm-I	rs1544410	Vitamin D receptor (VDR), enables the body to react to vitamin D. It has role in increasing fat oxidation and limiting weight gain.	Saudi Arabia	300 participants (all males)- 100 lean (mean age 27.25±4.30)- 100 overweight (mean age 27.25±4)- 100 obese (mean age 27.25±4.37)	200	100	bb=> lean=4 (4%), overweight=7 (7%), obese=16 (16%)	Case-control	Obesity	NR	NR	0.042	No	NA	NA	NA	34.1± 4.1	27.25 ± 4.37	23.4 ± 1.3	27.25 ± 4.30	It showed significant statistical difference in insulin [lean (54.22±14.55), overweight (74.32±29.61) and obese (109.44±39.91)] with higher level in the obese group compared with the lean group (p=0.04). Moreover, HOMA-IR showed a significant statistical difference between all three groups with higher value in the obese group (7.89±3.77) compared with the lean (1.58±0.51) group (p=0.01). Our para…	PCR	France	Obesity	Ye et al., 2001
(Nasser M Al-Daghri et al., 2014)	VDR	12q13.11	TaqI	rs731236	Vitamin D receptor (VDR), enables the body to react to vitamin D. It has role in increasing fat oxidation and limiting weight gain.	Saudi Arabia	891; 402 obese (239 males, 163 females) (mean age: 42.7610.4) 489 control (263 males, 226 females) (mean age 36.4615.2)	402	489	GTA=> obese 40.4, lean 36.3	Case-control	Obesity	NR	NR	0.009	Yes (adjusted for age and gender)	0.086	0.33–2.29	0.009						PCR	France	Obesity	Ye et al., 2001
(Al-Hazmi et al., 2017)	VDR	12q13.11	TaqI	rs731236	Vitamin D receptor (VDR), enables the body to react to vitamin D. It has role in increasing fat oxidation and limiting weight gain.	Saudi Arabia	300 participants (all males)- 100 lean (mean age 27.25±4.30)- 100 overweight (mean age 27.25±4)- 100 obese (mean age 27.25±4.37)	200	100	tt=> lean=18 (18%), overweight=13 (13%), obese=38 (38%)	Case-control	Obesity	NR	NR	0.021	No	NA	NA	NA	34.1 ± 4.1	27.25 ± 4.37	23.4 ± 1.3	27.25 ± 4.30	It showed significant statistical difference in insulin [lean (54.22±14.55), overweight (74.32±29.61) and obese (109.44±39.91)] with higher level in the obese group compared with the lean group (p=0.04). Moreover, HOMA-IR showed a significant statistical difference between all three groups with higher value in the obese group (7.89±3.77) compared with the lean (1.58±0.51) group (p=0.01). Our para…	PCR	Greek	Obesity	Vasilopoulos et al., 2013
*Only the strongest/highest ORs among the assessed genotypes were recorded for each study; In case of discrepancies between the tables and the text, the statistics were extracted from the tables.
CD: cannot be determined; NR: not reported; NA: not applicable
