# Supplementary material for: Genetic polymorphisms associated with obesity in the Arab world: a systematic review
Source: Int J Obes (Lond). 2021 Jun 15;45(9):1899–913. doi: 10.1038/s41366-021-00867-6 (PMC8380539; doi:10.1038/s41366-021-00867-6)
Supplement: Supplementary file 4 — Table S4 [file 41366_2021_867_MOESM4_ESM.xlsx]

## Sheet: Sheet1
Reference	Study	CK1	CK2	CK3	CK4	CK5	CK6	CK7	CK8	CK9	CK10	CK11	CK12	Quality
A
(Aboouf, Hamdy et al. 2015)b	Case-control	Y	Y	Y	Y	Y	Y	Y	Y	Y	Y	NR	N	Good
(Al-Daghri, Alkharfy et al. 2014)b	Case-control	Y	Y	Y	Y	Y	Y	Y	Y	Y	Y	NR	Y	Good
(Al-Daghri, Guerini et al. 2014)b	Case-control	Y	Y	Y	Y	Y	Y	Y	Y	Y	Y	NR	Y	Good
(Al-Hazmi, Al-Mehmadi et al. 2017)b	Case-control	Y	Y	N	Y	Y	Y	Y	Y	Y	Y	NR	N	Good
(Al-Serri, Al-Bustan et al. 2018)b	Case-control	Y	N	Y	Y	Y	Y	Y	Y	Y	Y	NR	Y	Good
(Al-Tu’ma and Obed 2018)b	Case-control	Y	Y	Y	Y	Y	Y	Y	Y	Y	Y	NR	Y	Good
(AlAmrani, AbdelKarim et al. 2018)b	Case-control	Y	Y	Y	Y	Y	Y	Y	Y	Y	Y	NR	N	Good
(Alharbi, Richardson et al. 2014)b	Case-control	Y	N	Y	Y	Y	Y	Y	Y	Y	Y	NR	Y	Good
(Ali, Diab et al. 2019)b	Case-control	Y	Y	Y	Y	Y	Y	Y	Y	Y	Y	NR	N	Good
(Ali, Kallel et al. 2009)b	Case-control	Y	N	N	Y	Y	Y	Y	Y	Y	Y	NR	Y	Good
(Ali, Sediri et al. 2011)b	Case-control	Y	Y	Y	Y	Y	Y	Y	Y	Y	Y	NR	Y	Good
(Amal, Pasha et al. 2013)b	Case-control	Y	N	Y	Y	Y	Y	Y	Y	Y	Y	Y	N	Good
(Attia, Kamel et al. 2017)b	Case-control	Y	Y	Y	Y	Y	Y	Y	Y	Y	Y	NR	N	Good
(Ben Halima, Kallel et al. 2018)b	Case-control	Y	Y	Y	Y	Y	Y	Y	Y	Y	Y	NR	Y	Good
(Berhouma, Kouidhi et al. 2013)b	Case-control	Y	Y	Y	Y	Y	Y	Y	Y	Y	Y	NR	N	Good
(Borai, Soliman et al. 2018)b	Case-control	Y	Y	Y	Y	Y	Y	Y	Y	Y	Y	NR	Y	Good
(Boumaiza, Omezzine et al. 2012)b	Case-control	Y	Y	Y	Y	Y	Y	Y	Y	Y	Y	NR	Y	Good
(Boumaiza, Omezzine et al. 2012)b	Case-control	Y	Y	Y	Y	Y	Y	Y	Y	Y	Y	NR	Y	Good
(Boumaiza, Omezzine et al. 2011)b	Case-control	Y	Y	Y	Y	Y	Y	Y	Y	Y	Y	NR	Y	Good
(Boumiza, Bchir et al. 2017)b	Case-control	Y	Y	Y	Y	Y	Y	Y	Y	Y	Y	NR	Y	Good
(Chathoth, Ismail et al. 2018)b	Case-control	Y	Y	Y	Y	Y	Y	Y	Y	Y	Y	NR	Y	Good
(Cyrus, Ismail et al. 2018)b	Case-control	Y	Y	Y	Y	Y	Y	Y	Y	Y	Y	NR	N	Good
(Daghestani, Daghestani et al. 2018)b	Case-control	Y	Y	Y	Y	Y	Y	Y	Y	Y	Y	NR	N	Good
(Daghestani, Warsy et al. 2012)b	Case-control	Y	Y	Y	Y	Y	Y	Y	Y	Y	Y	NR	N	Good
(Daoudi, Plesník et al. 2015)b	Case-control	Y	Y	Y	Y	Y	Y	Y	Y	Y	Y	NR	N	Good
(El Achhab, Meyre et al. 2009)b	Case-control	Y	Y	Y	Y	Y	Y	Y	Y	Y	Y	NR	Y	Good
(El Hajj Chehadeh, Osman et al. 2020)b	Case-control	Y	Y	Y	Y	Y	Y	Y	Y	Y	Y	NR	Y	Good
(El Nashar, Alananbeh et al. 2017)b	Case-control	Y	Y	N	Y	Y	Y	Y	Y	Y	Y	NR	N	Good
(El Yaagoubi, Charoute et al. 2015)b	Case-control	Y	Y	Y	Y	Y	Y	Y	Y	Y	Y	NR	Y	Good
(El-Kabbany, Hamza et al. 2019)b	Case-control	Y	Y	Y	Y	Y	Y	Y	Y	Y	Y	NR	N	Good
(Elbaz, Dawood et al. 2015)b	Case-control	Y	N	Y	Y	Y	Y	Y	Y	Y	Y	NR	N	Good
(Elghazy, Elsaeid et al. 2019)b	Case-control	Y	Y	Y	Y	Y	Y	Y	Y	Y	Y	NR	N	Good
(Fawzy, Alhadramy et al. 2015)b	Case-control	Y	N	Y	Y	Y	Y	Y	Y	Y	Y	Y	Y	Good
(Fourati, Mnif et al. 2013)b	Case-control	Y	Y	N	Y	Y	Y	Y	Y	Y	Y	NR	N	Good
(Hendawy, HasanM et al. 2012)b	Case-control	Y	Y	Y	Y	Y	Y	Y	Y	Y	Y	NR	N	Good
(Jiffri 2012)b	Case-control	Y	Y	Y	Y	Y	Y	Y	Y	Y	Y	NR	N	Good
(Jumaa, Yaseen et al. 2016)b	Case-control	Y	Y	N	Y	Y	Y	Y	Y	Y	Y	NR	N	Good
(Kaabi 2019)b	Case-control	Y	Y	Y	Y	Y	Y	Y	Y	Y	Y	NR	Y	Good
(Khamlaoui, Mehri et al. 2020)b	Case-control	Y	Y	Y	Y	Y	Y	Y	Y	Y	Y	NR	Y	Good
(Khan, Chehadeh et al. 2018)b	Case-control	Y	Y	N	Y	Y	Y	Y	Y	Y	Y	NR	Y	Good
(Lasram, Ben Halim et al. 2015)b	Case-control	Y	Y	Y	Y	Y	Y	Y	Y	Y	Y	NR	Y	Good
(Mohamed and El-Askary 2017)b	Case-control	Y	Y	Y	Y	Y	Y	Y	Y	Y	Y	NR	N	Good
(Moselhy, Alhetari et al. 2017)b	Case-control	Y	Y	Y	Y	Y	Y	Y	Y	Y	Y	NR	N	Good
(Nasr, Dimassi et al. 2016)b	Case-control	Y	Y	Y	Y	Y	Y	Y	Y	Y	Y	NR	Y	Good
(Nesrine, Haithem et al. 2018)b	Case-control	Y	Y	Y	Y	Y	Y	Y	Y	Y	Y	NR	Y	Good
(Sabir, Omri et al. 2019)b	Case-control	Y	Y	Y	Y	Y	Y	Y	Y	Y	Y	NR	N	Good
(Tomei, Mamtani et al. 2015)b	Case-control	Y	Y	Y	Y	Y	Y	Y	Y	Y	Y	NR	Y	Good
(Zaki, Amr et al. 2014)b	Case-control	Y	Y	N	Y	Y	Y	Y	Y	Y	Y	NR	Y	Good
(Zayani, Omezzine et al. 2017)b	Case-control	Y	Y	Y	Y	Y	Y	Y	Y	Y	Y	NR	Y	Good
B
Reference	Study	CK1	CK2	CK3	CK4	CK5	CK6	CK7	CK8	CK9	CK10	CK11	CK12	CK13	CK14	Quality
(Hebbar, Alkayal et al. 2017)a	Cohort [GWA analyses]	Y	Y	NR	Y	N	Y	Y	NA	Y	NA	Y	NR	NA	Y	Good
(Osman, Tay et al. 2018)a	Cross-sectional	Y	Y	NR	Y	N	N	N	NA	Y	NA	Y	NR	NA	N	Poor
(Alharbi, Syed et al. 2014)a	Cross-sectional	Y	N	NR	Y	Y	N	N	NA	Y	NA	Y	NR	NA	Y	Poor
(Almesri, Das et al. 2015)a	Cross-sectional	Y	Y	NR	Y	N	N	N	NA	Y	NA	Y	NR	NA	N	Poor
(Alomari, Khabour et al. 2016)a	Cross-sectional	Y	Y	NR	Y	N	N	N	NA	Y	NA	Y	NR	NA	N	Poor
(ElSaeed, Mousa et al. 2020)a	Cross-sectional	Y	Y	NR	Y	N	N	N	NA	Y	NA	Y	NR	NA	N	Poor
(Hachim, Aljaibeji et al. 2020)a	Cross-sectional	Y	Y	NR	Y	N	N	N	NA	Y	NA	Y	NR	NA	N	Poor
(Ibrahim, Gabre et al. 2017)a	Cross-sectional	Y	N	NR	Y	N	N	N	NA	Y	NA	Y	NR	NA	N	Poor
(Nasreddine, Akika et al. 2019)a	Cross-sectional	Y	Y	NR	Y	N	N	N	NA	Y	NA	Y	NR	NA	Y	Poor
(Zaki, Amr et al. 2013)a	Cross-sectional	Y	Y	NR	Y	N	Y	Y	NA	Y	NA	Y	NR	NA	N	Fair
Quality of included studies was assessed using two National Institutes of Health (NIH) tools [https://www.nhlbi.nih.gov/health-topics/study-quality-assessment-tools]:
(A) The NIH Quality Assessment tool for Case-Control Studies. CK1. Was the research question or objective in this paper clearly stated and appropriate?; CK2. Was the study population clearly specified and defined?; CK3. Did the authors include a sample size justification?; CK4. Were controls selected or recruited from the same or similar population that gave rise to the cases (including the same …
(B) The NIH Quality Assessment tool for Observational Cohort and Cross-Sectional Studies. CK1. Was the research question or objective in this paper clearly stated? CK2. Was the study population clearly specified and defined? CK3. Was the participation rate of eligible persons at least 50%? CK4. Were all the subjects selected or recruited from the same or similar populations (including the same ti…
CK, check list; NA, not applicable; NR, not reported; N, no; Y, yes.
